# Supplementary material for: Construction of miRNA–mRNA networks for the identification of lung cancer biomarkers in liquid biopsies
Source: Clin Transl Oncol. 2022 Oct 13;25(3):643–52. doi: 10.1007/s12094-022-02969-7 (PMC9941226; doi:10.1007/s12094-022-02969-7)
Supplement: Supplementary file 1 — Supplementary material: Three supplementary tables are complementing the manuscript: Supplementary Table S1: Supplementary Table S1: Summary of the raw data sequencing generated for each of the samples. [file 12094_2022_2969_MOESM1_ESM.xlsx]

## Sheet: LUAD
	Paciente	Tejido	Lecturas totales	Lecturas útiles	Rechazadas	Porcentaje rechazadas	Porcentaje lecturas únicas mapeadas
1_S1_st	Paciente 1	Tumor	6811015	5927158	883857	12.98	76.79
2_S2_st	Paciente 1	Normal	8072024	7465890	606134	7.51	69.68
3_S3_st	Paciente 2	Tumor	7540115	6506975	1033139	13.7	46.02
4_S4_st	Paciente 2	Normal	16351622	15219411	1132211	6.92	70.66
5_S5_st	Paciente 3	Tumor	3670477	3202174	468303	12.76	61.23
6_S6_st	Paciente 3	Normal	5636918	5268457	368461	6.54	78.73
7_S7_st	Paciente 4	Tumor	6771776	5913919	857857	12.67	76.89
8_S8_st	Paciente 4	Normal	5065037	4558933	506104	9.99	79.33
9_S9_st	Paciente 5	Tumor	4204422	3794417	410005	9.75	75.42
10_S10_st	Paciente 5	Normal	9403470	8147036	1256434	13.36	72.33
11_S11_st	Paciente 6	Tumor	6832721	6171508	661213	9.68	72.18
12_S12_st	Paciente 6	Normal	7654586	7145531	509055	6.65	73.23
15_S13_st	Paciente 7	Tumor	8287256	7995521	291735	3.52	85.76
16_S14_st	Paciente 7	Normal	10831775	10442068	389707	3.6	84.22

## Sheet: lSCC
Sample	Patient	Tissue	Total reads	Useful reads	Rejected reads	Percent of reads rejected	Percentage of unique reads mapped			l
sample1_S1_st	Paciente 1	Tumor	28714356	27500091	1214265	4.23	73.61
sample2_S2_st	Paciente 1	Normal	29292025	27969966	1322059	4.51	69.61
sample3_S3_st	Paciente 2	Tumor	32943316	31537907	1405409	4.27	80.58
sample4_S4_st	Paciente 2	Normal	23642203	22617516	1024687	4.33	79.95
sample5_S5_st	Paciente 3	Tumor	20407547	19175313	1232234	6.04	69.24
sample6_S6_st	Paciente 3	Normal	29001967	27222867	1779100	6.13	80.1
sample7_S7_st	Paciente 4	Tumor	17138310	15824852	1313458	7.66	69.1
sample8_S8_st	Paciente 4	Normal	42028860	39396584	2632276	6.26	83.16
sample9_S9_st	Paciente 5	Tumor	25905870	24558205	1347665	5.2	48.87
sample10_S10_st	Paciente 5	Normal	33283287	32020057	1263230	3.8	57.33
sample11_S11_st	Paciente 6	Tumor	22034406	20826626	1207780	5.48	70.75
sample12_S12_st	Paciente 6	Normal	27896658	26229926	1666732	5.97	70.38
sample13_S13_st	Paciente 7	Tumor	22880312	21674765	1205547	5.27	74.24
sample14_S14_st	Paciente 7	Normal	27170940	26059110	1111830	4.09	78.74
sample15_S15_st	Paciente 8	Tumor	25996021	24443574	1552447	5.97	57.18
sample16_S16_st	Paciente 8	Normal	21633823	20993834	639989	2.96	52.3
