# Supplementary material for: Construction of miRNA–mRNA networks for the identification of lung cancer biomarkers in liquid biopsies
Source: Clin Transl Oncol. 2022 Oct 13;25(3):643–52. doi: 10.1007/s12094-022-02969-7 (PMC9941226; doi:10.1007/s12094-022-02969-7)
Supplement: Supplementary file 2 — Supplementary Table S2: Summary of the miDEs in LUAD and lSCC described in this work. Each sheet contains gene ID, $logFC_{OE}$, statistical test parameter, \textit{P}-value and FDR of every miDEs in each one of the lung cancers studied in this work. [file 12094_2022_2969_MOESM2_ESM.xlsx]

## Sheet: LAC
miRNA ID	log2FC	p-adjust	Normal_1	Normal_2	Normal_3	Normal_4	Normal_5	Normal_6	Normal_7	Tumor_1	Tumor_2	Tumor_3	Tumor_4	Tumor_5	Tumor_6	Tumor_7
hsa-miR-196a-5p	4.90798	6.41869e-08	7.79592	3.10132	4.40598	10.5551	4.39794	1.55136	9.21759	155.352	6.18664	1203.18	63.0091	77.3386	7.05687	1943.62
hsa-miR-9-3p	3.85272	2.56354e-05	0.97449	1.03377	3.52478	0.879588	0.439794	0	0	11.5075	43.3065	13.6089	28.1883	119.523	1.17614	3.11977
hsa-miR-9-5p	3.58024	1.25138e-05	26.3112	18.6079	144.516	22.8693	22.4295	20.1677	51.8489	285.771	902.366	439.486	1486.52	2460.77	23.5229	118.551
hsa-miR-205-5p	3.4929	0.000155893	114.99	163.336	1635.5	139.854	1016.8	121.006	1195.98	404.682	2807.85	4414.87	58101.8	1567.86	1723.05	25224.9
hsa-miR-891a-5p	3.24229	0.000219395	1.94898	1.03377	5.28717	5.27753	2.63876	1.55136	1.1522	3.83585	3.53522	93.661	71.2997	110.735	2.35229	15.5989
p-hsa-miR-227	3.09835	0.000601199	0.97449	0	0	1.75918	1.31938	0	2.3044	8.63066	2.65142	48.0313	2.4872	14.0616	7.05687	10.9192
hsa-miR-196a-3p	2.9516	0.0134625	0	0	0	0	0	0	2.3044	7.67169	0	24.8162	2.4872	0	1.17614	37.4373
hsa-miR-675-3p	2.94994	0.00385363	1.94898	2.06755	7.93076	4.39794	4.83773	3.10272	1.1522	1.91792	139.641	206.534	2.4872	0	22.3468	6.23955
hsa-miR-449b-5p	2.92873	0.00156164	0.97449	4.1351	14.0991	6.15711	0.879588	0	3.4566	77.6759	142.293	109.671	9.9488	15.8192	2.35229	9.35932
hsa-miR-675-5p	2.89721	0.0131549	0.97449	2.06755	2.64359	0	0	3.10272	2.3044	2.87689	109.592	126.482	0	3.51539	1.17614	0
hsa-miR-182-3p	2.84322	0.00144348	1.94898	0	1.76239	0.879588	0	0	2.3044	3.83585	24.7466	5.60365	9.11973	5.27308	2.35229	23.3983
hsa-miR-615-3p	2.62786	0.0067348	13.6429	1.03377	10.5743	11.4346	0	3.10272	13.8264	29.7278	4.41903	132.086	19.0685	10.5462	39.9889	285.459
hsa-miR-577	2.61884	0.00408453	5.84694	3.10132	0	10.5551	9.67546	6.20544	24.1962	17.2613	5.30283	68.8448	293.49	68.5501	9.40916	73.3147
hsa-miR-1910-5p	2.54643	0.0362279	0	0	0	0	1.31938	3.10272	3.4566	3.83585	0	0.800521	98.6589	38.6693	0	1.55989
hsa-miR-7974	2.53555	0.00431458	1.94898	0	4.40598	0.879588	3.95814	1.55136	8.06539	13.4255	14.1409	15.2099	103.633	12.3039	2.35229	9.35932
hsa-miR-34b-5p	2.34482	0.0237162	85.7551	258.444	50.2282	192.63	221.656	108.595	34.566	314.539	16.7923	21.6141	5680.76	1341.12	48.2219	251.142
hsa-miR-449a	2.33158	0.0157028	12.6684	17.5742	171.833	26.3876	30.3458	24.8217	13.8264	228.233	1481.26	274.579	36.4789	70.3078	16.466	57.7158
hsa-miR-514a-3p	2.22747	0.0201972	2.92347	2.06755	167.427	7.0367	9.23567	1.55136	2.3044	29.7278	152.015	1.60104	3.31627	31.6385	18.8183	3.11977
hsa-miR-95-3p	2.19377	0.0190887	38.9796	35.1483	1727.14	46.6181	47.4977	35.6813	21.8918	10.5486	1316.87	262.571	18.2395	184.558	83.5063	18.7186
hsa-miR-449c-5p	2.16325	0.0157028	14.6174	10.3377	707.6	18.4713	16.2724	20.1677	25.3484	293.442	9993.19	737.28	44.7696	116.008	14.1137	43.6768
hsa-miR-135b-5p	2.06981	0.0432391	76.9847	87.8708	393.894	124.901	86.6394	29.4758	329.529	557.157	4951.96	89.6584	14.9232	239.046	61.1595	929.693
hsa-miR-487b-3p	1.89862	0.00863848	12.6684	29.9794	14.9803	38.7019	15.8326	43.4381	449.357	38.3585	462.23	110.472	41.4533	43.9424	128.2	79.5542
hsa-miR-135b-3p	1.89732	0.0355742	5.84694	4.1351	24.6735	7.91629	7.91629	6.20544	28.805	43.1533	211.23	13.6089	3.31627	36.9116	7.05687	87.3537
hsa-miR-431-5p	1.87465	0.00863848	3.89796	7.23642	1.76239	7.0367	1.75918	18.6163	435.531	22.0561	322.589	64.0417	36.4789	24.6077	35.2843	65.5153
hsa-miR-149-5p	1.8083	0.030756	79.9082	80.6344	336.617	66.8487	66.8487	69.8112	74.8929	162.065	1479.49	52.0339	1018.92	263.654	92.9154	185.627
hsa-miR-96-5p	1.73211	0.0303815	67.2398	72.3642	239.685	77.4037	82.2414	186.163	238.505	121.788	1463.58	734.878	475.055	170.496	30.5798	731.587
hsa-miR-708-5p	1.72224	0.0172786	56.5204	109.58	328.686	101.153	71.6864	57.4003	440.14	623.325	441.903	1131.14	1156.55	293.535	131.728	563.119
hsa-miR-4488	1.70272	0.0136561	52.6225	23.7768	29.9607	23.7489	32.5447	38.784	38.0226	191.792	14.1409	90.4589	375.567	72.0655	59.9834	62.3955
hsa-miR-183-5p	1.67728	0.0266844	1193.75	1210.55	2990.78	1032.64	1392.39	2834.33	4665.25	2242.05	14651.7	9117.94	11027.4	2118.02	745.676	15976.4
hsa-miR-487a-3p	1.64528	0.010466	6.82143	3.10132	0	8.79588	2.19897	6.20544	99.0891	13.4255	24.7466	20.013	24.872	15.8192	16.466	15.5989
hsa-miR-1908-5p	1.63162	0.0139744	4.87245	3.10132	1.76239	5.27753	3.95814	0	4.60879	6.71273	8.83806	23.2151	17.4104	5.27308	10.5853	9.35932
hsa-miR-656-3p	1.62494	0.0331491	3.89796	2.06755	4.40598	8.79588	2.63876	4.65408	13.8264	7.67169	60.0988	20.013	11.6069	7.03078	23.5229	7.79944
hsa-miR-130b-5p	1.62071	0.0136561	34.1072	32.047	162.14	43.9794	26.3876	29.4758	51.8489	112.199	312.867	251.364	282.712	144.131	37.6366	140.39
hsa-miR-4443	1.55976	0.0254595	19.4898	14.4728	56.3965	7.91629	8.35608	13.9622	55.3055	81.5117	87.4968	82.4537	42.2824	174.012	22.3468	82.674
hsa-miR-671-5p	1.54229	0.0158289	22.4133	16.5404	84.5948	23.7489	25.9478	17.065	31.1094	50.825	203.275	62.4406	185.711	72.0655	32.9321	93.5932
hsa-miR-92b-3p	1.5032	0.0158289	3615.36	3823.93	4410.38	7787.87	2849.42	4242.97	10432	18952.9	5772.13	20675.9	4491.88	31831.8	6457.04	25391.8
hsa-miR-2116-3p	1.4317	0.0365062	2.92347	4.1351	5.28717	3.51835	3.51835	0	9.21759	22.0561	5.30283	10.4068	10.7779	12.3039	4.70458	20.2785
hsa-miR-1254	1.41431	0.0315498	5.84694	3.10132	5.28717	5.27753	3.07856	6.20544	2.3044	19.1792	18.5599	12.8083	8.29066	14.0616	1.17614	14.039
hsa-miR-429	1.35226	0.0485834	1688.79	933.498	2247.93	1359.84	1119.28	825.323	1530.12	2852.91	7861.45	7270.33	2202	1653.99	346.963	4611.03
hsa-miR-323a-3p	1.32986	0.0488368	2.92347	7.23642	9.69315	4.39794	2.63876	6.20544	86.4149	9.58962	742.397	14.4094	29.8464	7.03078	12.9376	37.4373
hsa-miR-485-3p	1.27218	0.0180056	8.77041	12.4053	10.5743	14.0734	3.07856	9.30815	208.548	19.1792	218.3	24.8162	33.1627	24.6077	25.8752	49.9164
hsa-miR-877-5p	1.16013	0.0136561	64.3164	64.094	61.6837	56.2936	25.9478	60.503	62.2187	129.46	155.55	216.941	69.6416	105.462	51.7504	177.827
hsa-miR-369-3p	1.15887	0.0247249	8.77041	20.6755	28.1983	18.4713	8.79588	10.8595	199.33	31.6457	328.776	56.837	38.9661	26.3654	65.8641	43.6768
hsa-miR-212-3p	1.15499	0.0125515	23.3878	32.047	15.8615	33.4243	34.3039	27.9245	70.2841	95.8962	41.5389	95.262	62.18	70.3078	105.853	71.7548
hsa-miR-185-5p	-1.14159	0.0257936	160.791	322.538	3726.58	270.033	332.924	380.083	74.8929	96.8551	1310.68	79.2516	63.8381	112.492	137.609	73.3147
hsa-miR-548f-5p	-1.18575	0.0435038	23.3878	37.2159	16.7427	29.906	20.2305	49.6435	11.522	21.0972	7.95425	11.2073	4.14533	12.3039	15.2899	6.23955
hsa-miR-140-3p	-1.23772	0.0355742	7159.58	6993.48	19795.2	6858.14	6714.33	8613.15	2744.54	2619.88	5136.68	1709.11	1460.82	3151.55	6867.51	2740.72
hsa-miR-576-5p	-1.26595	0.0313896	161.765	168.505	69.6145	90.5975	78.2833	195.471	16.1308	39.3174	51.2607	53.6349	31.5045	40.427	27.0513	63.9554
hsa-miR-598-3p	-1.29392	0.00173503	228.031	230.532	330.448	245.405	237.489	242.012	120.981	73.8401	92.7996	34.4224	157.523	100.189	102.325	87.3537
hsa-miR-101-5p	-1.34058	0.0488368	194.898	160.235	20.2675	136.336	116.106	161.341	70.2841	51.7839	7.07045	37.6245	35.6499	26.3654	79.9779	76.4345
hsa-miR-511-3p	-1.38798	0.00234391	38.0051	28.9457	50.2282	33.4243	56.2936	35.6813	23.044	17.2613	18.5599	7.20469	9.11973	8.78847	23.5229	14.039
hsa-miR-3609	-1.39197	0.0421425	60.4184	184.012	23.7923	76.5241	114.786	133.417	16.1308	44.1122	29.1656	36.0234	24.0429	7.03078	25.8752	46.7966
hsa-miR-101-3p	-1.40527	0.000877961	69060.2	61047.5	61749.8	54199.3	52545.7	65808.7	20201.5	19667.3	23093	12962	11316.8	13469.2	31603	28324.4
hsa-miR-1976	-1.40572	0.0355742	12.6684	21.7093	55.5153	19.3509	16.2724	41.8867	16.1308	10.5486	22.9789	6.40417	4.9744	3.51539	10.5853	3.11977
hsa-miR-138-5p	-1.43229	0.0324579	386.873	250.173	73.1392	332.484	365.029	470.062	94.4803	71.9221	18.5599	71.2464	53.8893	212.681	141.137	106.072
hsa-miR-20b-5p	-1.44319	0.0337069	122.786	187.113	165.665	97.6342	203.185	339.748	9.21759	78.6349	56.5636	30.4198	33.9917	79.0962	31.7559	70.1949
hsa-miR-584-5p	-1.50724	0.0307038	226.082	188.147	164.784	138.975	132.378	280.796	12.6742	32.6047	21.2113	18.412	58.0347	58.0039	122.319	56.1559
hsa-miR-1247-3p	-1.57454	0.00844006	16.5663	18.6079	25.5547	17.5918	15.8326	29.4758	6.91319	8.63066	3.53522	4.80313	5.80347	5.27308	74.0971	0
hsa-miR-125b-2-3p	-1.5771	0.00187508	1372.08	980.018	1107.66	1096.85	812.739	1265.91	372.16	363.446	162.62	195.327	124.36	360.327	2680.43	330.696
hsa-miR-16-2-3p	-1.60978	0.00515904	911.148	1528.95	967.553	808.341	674.644	1681.67	102.546	276.181	237.744	296.193	166.642	400.754	229.348	430.529
hsa-miR-23a-5p	-1.6276	0.0421425	51.648	78.5668	22.0299	69.4874	18.4713	72.9139	11.522	23.0151	0	8.80573	5.80347	17.5769	27.0513	9.35932
hsa-miR-223-5p	-1.74187	0.0180056	110.117	169.539	607.144	127.54	182.514	138.071	27.6528	22.0561	133.455	20.8135	45.5987	33.3962	74.0971	28.078
hsa-miR-363-3p	-1.85607	0.00287627	2334.88	3052.73	1719.21	1499.7	1325.1	4514.46	210.852	740.318	676.111	328.214	206.438	574.766	385.776	748.746
hsa-miR-338-5p	-2.07684	0.0190444	108.168	92.0059	848.591	118.744	104.671	76.0166	8.06539	42.1943	101.638	14.4094	13.2651	49.2154	10.5853	18.7186
hsa-miR-126-3p	-2.07755	0.0257936	65932.1	54192.5	529777	42608.1	38129.7	66942.7	4642.21	11695.5	72227.2	4556.57	4073.2	10486.4	25028.4	14687.9
hsa-miR-138-1-3p	-2.12571	0.0168724	21.4388	18.6079	4.40598	11.4346	11.8744	32.5785	0	2.87689	0	0.800521	1.65813	5.27308	4.70458	3.11977
hsa-miR-4521	-2.15449	0.0446856	1.94898	18.6079	100.456	25.508	20.6703	1.55136	3.4566	0.958962	13.2571	0.800521	0	3.51539	5.88072	0
hsa-miR-30c-2-3p	-2.17056	0.00385363	379.077	226.397	1364.97	315.772	182.514	400.251	29.9572	61.3735	160.853	22.4146	38.9661	43.9424	130.552	77.9944
hsa-miR-184	-2.21374	0.0198273	134.48	38.2496	174.477	31.6652	40.9008	91.5302	3.4566	3.83585	22.9789	0.800521	0	5.27308	28.2275	18.7186
hsa-miR-27a-5p	-2.23658	0.00844006	263.112	382.496	2803.96	458.265	572.172	519.705	73.7407	138.09	417.156	28.0182	55.5475	54.4885	116.438	26.5181
hsa-miR-30a-5p	-2.31442	0.000340586	257836	185537	235633	169391	211540	264559	12716.8	36706.2	18932.9	9731.94	19077.6	26769.7	83067.6	37348.4
hsa-miR-490-3p	-2.32811	0.00302458	7.79592	28.9457	25.5547	7.91629	33.8641	27.9245	4.60879	4.79481	5.30283	0	2.4872	0	7.05687	1.55989
p-hsa-miR-12	-2.45479	0.00832748	4.87245	19.6417	4.40598	6.15711	5.71732	20.1677	2.3044	2.87689	0	0.800521	3.31627	0	0	0
hsa-miR-7641	-2.50435	0.000155893	9566.57	10924.9	4097.56	2260.54	13510.5	15307.3	695.928	1283.09	391.526	707.661	1758.45	892.909	2274.66	1021.73
hsa-miR-451b	-2.65882	0.000650764	16.5663	20.6755	31.723	14.0734	25.508	32.5785	0	1.91792	0.883806	2.40156	3.31627	0	2.35229	6.23955
hsa-miR-30a-3p	-2.66095	0.000103547	8205.21	6357.71	18329.8	5503.58	8366.2	9657.21	327.224	1018.42	1274.45	256.167	653.304	699.562	2293.48	1148.08
hsa-miR-4732-3p	-2.97821	0.00187508	30.2092	33.0808	4.40598	43.9794	15.3928	136.52	0	2.87689	1.76761	0	0.829066	8.78847	1.17614	4.67966
hsa-miR-144-3p	-3.01674	0.000114633	19229.6	21531.4	1395.81	11410	11768	22513.3	278.832	1911.21	193.553	502.727	1016.44	696.047	1643.07	1918.66
hsa-miR-516a-5p	-3.18375	2.01543e-05	59.4439	20.6755	22.9111	58.0528	19.3509	72.9139	1.1522	2.87689	3.53522	4.00261	2.4872	3.51539	3.52843	0
hsa-miR-144-5p	-3.40417	2.01543e-05	9475.94	13415.3	1095.33	5990.87	5553.72	25431.4	193.569	872.655	85.7291	220.143	378.883	425.362	1089.11	806.462
hsa-miR-486-5p	-3.623	2.56354e-05	144630	287574	10972.6	150051	205239	612757	3216.94	12303.5	345.568	4450.1	6895.35	8111.76	26385.6	8017.82
hsa-miR-451a	-3.65159	2.9099e-07	167491	374045	140108	131912	310933	361954	2646.6	21036.7	10624.2	3109.22	7783.28	5849.61	19364	16391.3

## Sheet: SqCC
miRNA ID	log2FC	padjust	Norma_1	Normal_2	Normal_3	Normal_4	Normal_5	Normal_6	Normal_7	Normal_8	Tumor_1	Tumor_2	Tumor_3	Tumor_4	Tumor_5	Tumor_6	Tumor_7	Tumor_8
hsa-miR-1269a	6.59465	3.24217e-14	1.91378	24.5969	0.954758	13.4208	7.56022	46.461	12.5416	25.7935	810.037	0	1619.99	21069	8898.93	1357.81	119.884	7432.67
hsa-miR-205-5p	6.01716	3.30354e-17	302.378	3201.11	621.547	1200.21	671.915	1277.68	2175.49	7990.1	358795	103604	217833	466382	271824	377721	186606	262.098
hsa-miR-4652-5p	5.95059	4.94951e-15	0	0	0	1.91726	0	1.16152	0	2.21087	13.1866	23.804	42.9414	116.046	29.1642	306.886	65.936	44.7751
hsa-miR-196a-5p	5.94294	7.15227e-21	17.224	38.6522	23.8689	59.4351	43.4713	41.8149	15.4358	33.1631	2081.61	27.05	6232.4	1808.01	674.615	2597.49	1597.45	10102.8
hsa-miR-944	5.91458	6.63577e-18	12.4396	11.2443	14.3214	28.7589	15.1204	44.1379	50.1664	66.3262	1952.57	545.329	739.266	7289.63	917.906	11392.3	1219.82	60.0642
hsa-miR-767-5p	5.27761	8.7241e-09	0	9.13598	0	3.83452	2.83508	6.96915	4.82369	1.47392	996.534	1.082	37.0475	6.20093	1238.71	36.4289	7.49273	832.162
hsa-miR-4713-5p	5.25771	4.836e-08	0	0	0	1.91726	0	0	0	0	18.8381	18.394	42.9414	54.0367	19.187	90.5204	0	0
hsa-miR-196a-3p	5.20282	8.85662e-10	0	0	0.954758	3.83452	0.945028	3.48457	0.964739	0.736958	6.59332	0	191.131	24.8037	18.4195	151.235	79.423	378.95
hsa-miR-6499-5p	5.19178	5.09878e-09	0	0.702768	0	0	0	0	0	4.42175	76.2942	47.6081	139.77	128.448	6.13984	118.118	25.4753	0
hsa-miR-9-5p	5.08867	4.609e-19	289.938	419.552	274.015	615.441	411.087	655.1	280.739	596.199	22092.3	777.959	51575.2	37069.1	11723.3	22773.6	2124.94	9670.33
hsa-miR-105-3p	5.03258	5.52233e-07	0	0	0	0	0	1.16152	0	0	95.1322	1.082	2.52597	0.885847	89.0277	2.20781	1.49855	56.788
hsa-miR-1293	5.01237	4.13086e-08	0	2.1083	0	0	0.945028	0	0	1.47392	213.812	61.6741	10.1039	114.274	2.30244	24.286	16.484	0
hsa-miR-6510-3p	4.92239	1.09237e-11	7.65513	26.7052	8.59282	36.428	31.1859	37.1688	47.2722	160.657	2355.7	135.25	920.294	1945.32	861.112	9457.17	1369.67	54.6038
hsa-miR-205-3p	4.8364	5.02938e-12	0.956891	0.702768	0.954758	1.91726	0	0	0.964739	2.94783	65.9332	33.5421	42.9414	70.8677	64.4683	67.3383	29.9709	0
hsa-miR-31-3p	4.65373	1.19674e-07	1.91378	22.4886	3.81903	1.91726	0	1.16152	0	10.3174	213.812	1080.92	276.172	103.644	514.212	7.72735	1.49855	46.9593
hsa-miR-196b-5p	4.58861	6.63577e-18	46.8877	66.7629	101.204	109.284	60.4818	132.414	63.6727	75.1697	1040.8	132.004	6480.79	3080.09	1115.92	2460.61	746.276	4337.73
hsa-miR-7974	4.4628	1.56887e-15	16.2671	13.3526	10.5023	11.5036	7.56022	16.2613	26.0479	16.95	249.604	421.981	206.287	92.1281	26.8618	618.188	302.706	1361.82
hsa-miR-105-5p	4.30255	1.80302e-07	6.69824	28.8135	4.77379	13.4208	11.3403	27.8766	12.5416	11.7913	1143.47	6.49201	55.5713	11.516	1702.27	49.6758	10.4898	1054.95
hsa-miR-2682-5p	4.18319	7.6749e-08	1.91378	7.02768	0.954758	1.91726	1.89006	2.32305	0	2.94783	32.9666	127.676	277.014	92.1281	9.20976	6.62344	10.4898	4.3683
hsa-miR-9-3p	4.15847	2.24849e-12	6.69824	12.6498	7.63806	17.2553	20.7906	24.392	14.4711	22.8457	444.578	12.984	988.495	737.025	162.706	242.86	80.9215	188.929
hsa-miR-1910-5p	4.10517	5.46971e-10	1.91378	4.21661	0	0	0.945028	3.48457	1.92948	2.21087	23.5476	73.5761	27.7856	37.2056	10.7447	151.235	31.4695	6.55246
hsa-miR-301b-3p	4.07354	5.46971e-10	1.91378	5.62214	1.90952	3.83452	1.89006	8.13067	4.82369	2.94783	13.1866	15.148	100.197	32.7763	150.426	335.588	29.9709	22.9336
hsa-miR-3660	4.01334	3.28626e-05	0	0	0	0	0	1.16152	1.92948	0.736958	5.65142	0	33.6796	57.58	15.3496	44.1563	1.49855	0
hsa-miR-301b-5p	3.95361	1.88225e-05	0	0	0	0	0	2.32305	0.964739	0	6.59332	2.164	10.1039	2.65754	24.5594	51.8836	11.9884	0
hsa-miR-548ab	3.9424	2.73162e-05	0.956891	0	0.954758	0	0.945028	0	0	1.47392	4.70952	1.082	39.5735	5.31508	1.53496	91.6243	0	13.1049
p-hsa-miR-212	3.94163	4.16033e-06	0	0	0	0	0.945028	0	0	1.47392	0	8.65601	8.41989	7.08677	13.0472	28.7016	4.49564	13.1049
hsa-miR-577	3.92213	7.66784e-07	1.91378	1.40554	0.954758	3.83452	10.3953	23.2305	2.89422	2.21087	104.551	0	37.0475	123.133	135.844	503.382	19.4811	179.1
p-hsa-miR-126	3.71544	1.41899e-05	1.91378	1.40554	0	1.91726	0	1.16152	0	0	18.8381	3.246	15.1558	0	32.2342	44.1563	1.49855	20.7494
hsa-miR-1269b	3.71189	3.09757e-05	0	2.81107	0	1.91726	0	0	2.89422	0	9.41903	2.164	9.26188	67.3244	45.2813	834.554	0	40.4068
hsa-miR-31-5p	3.48893	1.21699e-06	183.723	1234.76	125.073	113.118	82.2174	265.989	106.121	360.373	4801.82	13002.4	5670.8	2824.97	9212.83	133.573	247.26	1554.02
hsa-miR-7978	3.48367	0.00137346	0	0.702768	0	0	0	1.16152	0	0	0	1.082	2.52597	45.1782	0	22.0781	11.9884	0
hsa-miR-137	3.38322	0.00012781	0	4.21661	2.86427	0	0	0	0	0.736958	7.53523	20.558	67.3591	29.2329	12.2797	5.51954	4.49564	0
hsa-miR-6512-5p	3.26175	0.000440939	0.956891	0	0	0	0	1.16152	0.964739	2.21087	4.70952	0	10.9459	10.6302	5.37236	52.9875	10.4898	0
hsa-miR-448	3.1533	0.00712303	0	0.702768	0	1.91726	0	0	0	0	52.7466	0	50.5193	15.0594	0	3.31172	0	1.09208
hsa-miR-96-5p	3.1316	2.6618e-10	262.188	239.644	690.29	582.847	707.826	784.029	449.568	1180.61	986.173	5305.05	4797.65	12169.8	14490	4946.61	1865.69	3612.59
hsa-miR-183-3p	3.07258	1.78092e-08	5.74135	6.32491	9.54758	5.75178	13.2304	16.2613	3.85895	26.5305	12.2447	75.7401	95.9867	139.964	287.037	126.949	41.9593	69.8929
hsa-miR-615-3p	3.06955	1.78917e-05	84.2064	440.635	66.833	15.3381	50.0865	857.205	162.076	56.0088	1450.53	133.086	974.181	5919.23	1449.77	1230.86	3227.87	4368.3
hsa-miR-383-5p	3.06192	0.0017878	0	0	1.90952	1.91726	2.83508	0	3.85895	3.68479	0.941903	0	107.775	29.2329	64.4683	13.2469	2.99709	0
hsa-miR-3180-3p	3.04587	2.93209e-05	0	0.702768	2.86427	0	0.945028	2.32305	3.85895	5.15871	4.70952	3.246	13.4718	32.7763	37.6065	69.5462	11.9884	4.3683
hsa-miR-4664-3p	3.03592	1.56556e-10	33.4912	26.0024	24.8237	28.7589	16.0655	20.9074	35.6953	39.7957	156.356	162.3	140.612	96.5573	132.774	876.502	95.907	389.871
hsa-miR-7851-3p	3.02478	3.13207e-06	5.74135	2.81107	6.6833	1.91726	1.89006	6.96915	7.71791	2.94783	32.9666	3.246	21.0497	12.4019	13.0472	163.378	40.4608	80.8136
p-hsa-miR-104	3.02219	2.63698e-05	1.91378	2.1083	2.86427	5.75178	1.89006	4.6461	3.85895	2.21087	128.099	6.49201	2.52597	21.2603	7.6748	6.62344	73.4288	12.0128
hsa-miR-3616-5p	3.00496	0.000124787	2.87067	1.40554	0	0	0.945028	5.80762	0	0.736958	0.941903	8.65601	26.9436	30.1188	42.2114	8.83126	8.99128	2.18415
hsa-miR-182-3p	2.9196	6.31945e-08	2.87067	2.81107	4.77379	7.66904	7.56022	6.96915	9.64739	22.1087	15.0705	57.3461	57.2552	88.5847	198.777	69.5462	28.4724	41.4989
hsa-miR-548u	2.85377	1.07371e-05	3.82756	4.21661	7.63806	5.75178	4.72514	8.13067	0.964739	7.36958	14.1286	11.902	8.41989	23.9179	52.1886	211.95	20.9796	27.3019
hsa-miR-3662	2.84245	0.000832427	0	0	0	0	0	2.32305	5.78843	0.736958	20.7219	8.65601	10.9459	3.54339	0	15.4547	13.4869	19.6574
hsa-miR-3529-3p	2.82256	1.06429e-10	138.749	75.8989	169.947	301.01	178.61	308.965	150.499	219.614	1053.05	876.421	1205.73	479.243	2977.05	2385.54	418.094	2401.48
hsa-miR-708-5p	2.80213	3.42248e-08	498.54	692.226	694.109	628.862	328.87	2504.25	792.05	1169.55	1459.01	2686.61	10294.2	7729.9	10430.1	6744.87	15145.8	2243.12
hsa-miR-559	2.75644	0.00167941	0.956891	0	3.81903	0	3.78011	0	0.964739	5.89567	3.76761	5.41001	0.841989	1.77169	6.90732	88.3126	23.9767	27.3019
hsa-miR-675-5p	2.75127	0.00124778	9.56891	108.226	18.1404	11.5036	22.6807	58.0762	29.9069	11.7913	795.908	5.41001	259.333	16.8311	154.263	1292.68	4.49564	33.8544
hsa-miR-182-5p	2.68087	7.45536e-10	11721	8762.11	20205.5	21454.1	21435.1	19679.7	13401.2	24254.8	17571.2	103089	140043	197184	269295	110265	49862.6	86102.5
hsa-miR-376b-3p	2.65207	0.00321071	0	1.40554	0.954758	0	1.89006	6.96915	0	1.47392	0.941903	9.73801	80.8309	3.54339	11.5122	6.62344	1.49855	2.18415
hsa-miR-3152-5p	2.64364	0.000522139	1.91378	5.62214	1.90952	1.91726	3.78011	2.32305	1.92948	0.736958	1.88381	16.23	25.2597	6.20093	12.2797	5.51954	97.4055	1.09208
hsa-miR-203b-5p	2.63327	0.000153684	4.78445	0.702768	0.954758	0	4.72514	0	9.64739	4.42175	8.47713	40.0341	26.1017	23.032	30.6992	55.1954	11.9884	1.09208
hsa-miR-149-5p	2.61999	1.77527e-07	1220.99	1038.69	864.056	1104.34	745.627	780.544	1577.35	1425.28	2520.53	4857.11	7406.13	16720.4	10002.6	13697.3	3589.02	507.815
hsa-miR-124-3p	2.61392	0.00892365	0.956891	0	0	1.91726	0	2.32305	0.964739	1.47392	0	0	58.9392	1.77169	3.8374	922.866	5.99419	4.3683
hsa-miR-3180-5p	2.53948	0.000742209	2.87067	9.13598	2.86427	1.91726	0.945028	1.16152	3.85895	1.47392	0	7.57401	19.3657	32.7763	56.026	52.9875	8.99128	3.27623
hsa-miR-556-3p	2.43672	0.000220281	1.91378	0	6.6833	5.75178	2.83508	1.16152	0	2.21087	4.70952	4.32801	31.1536	21.2603	6.90732	16.5586	8.99128	29.4861
hsa-miR-4426	2.43577	0.00148241	1.91378	2.1083	2.86427	1.91726	0.945028	0	3.85895	0	15.0705	15.148	22.7337	5.31508	0.76748	8.83126	0	24.0257
hsa-miR-651-5p	2.41965	4.67639e-06	44.017	45.6799	192.861	161.05	123.799	155.644	91.6502	159.183	255.256	180.694	974.181	588.202	933.256	2251.97	331.179	228.244
hsa-miR-183-5p	2.37897	8.49429e-08	10519.1	8227.3	14921	19732.4	13458.1	14316.9	13432.1	22093.3	12234.4	54047.1	96420.4	110036	209828	75803.1	35030	55909.9
hsa-miR-3144-3p	2.34278	0.00528439	0.956891	2.1083	4.77379	9.5863	7.56022	0	5.78843	4.42175	10.3609	3.246	122.088	12.4019	0	16.5586	5.99419	58.9721
hsa-miR-708-3p	2.33425	8.40369e-06	273.671	169.367	302.658	316.348	212.631	1817.79	469.828	700.11	690.415	2032	4908.8	4697.65	2762.16	2752.04	4299.33	1437.17
hsa-miR-873-3p	2.33144	0.000477842	26.7929	7.02768	8.59282	1.91726	8.50525	2.32305	4.82369	14.0022	11.3028	22.722	118.72	132.877	52.9561	83.8969	11.9884	5.46038
hsa-miR-889-3p	2.326	0.000440939	22.9654	123.687	69.6973	19.1726	52.9216	293.866	21.2242	95.8046	149.763	372.209	2001.41	475.7	478.14	365.393	110.892	128.865
hsa-miR-483-3p	2.32065	0.0079766	43.0601	51.302	50.6022	17.2553	17.9555	153.321	73.3201	28.0044	7.53523	15.148	298.064	395.088	125.867	2067.62	7.49273	12.0128
hsa-miR-141-5p	2.2936	2.3541e-09	49.7583	18.272	63.014	80.525	71.8221	25.5535	81.038	128.231	412.554	300.796	350.267	348.138	245.594	384.16	130.374	492.526
hsa-miR-4425	2.28577	8.99755e-06	3.82756	0.702768	2.86427	3.83452	2.83508	2.32305	3.85895	1.47392	5.65142	20.558	4.20994	17.7169	17.652	17.6625	17.9826	9.82868
hsa-miR-369-3p	2.23749	0.00221249	12.4396	62.5463	170.902	84.3595	51.9765	279.927	19.2948	100.963	97.958	305.124	2629.53	353.453	646.986	205.327	76.4259	103.747
hsa-miR-301a-3p	2.1668	8.24003e-05	5.74135	1.40554	4.77379	5.75178	3.78011	2.32305	2.89422	7.36958	11.3028	11.902	14.3138	14.1735	56.7935	38.6368	5.99419	12.0128
hsa-miR-539-3p	2.13323	0.00128744	4.78445	11.947	4.77379	5.75178	3.78011	27.8766	0	8.8435	20.7219	33.5421	158.294	28.3471	40.6764	30.9094	10.4898	16.3811
p-hsa-miR-38	2.12517	0.00771027	3.82756	2.1083	6.6833	0	3.78011	0	0.964739	2.21087	5.65142	1.082	3.36796	2.65754	13.0472	65.1305	7.49273	10.9208
hsa-miR-656-3p	2.12361	0.000194717	13.3965	51.302	36.2808	19.1726	19.8456	110.345	17.3653	30.9522	65.9332	111.446	564.133	194.886	264.013	123.638	50.9506	61.1563
p-hsa-miR-208	2.11673	2.94528e-05	4.78445	8.43321	11.4571	9.5863	5.67017	11.6152	8.68265	8.8435	18.8381	42.1981	20.2077	17.7169	10.7447	124.742	56.9448	32.7623
hsa-miR-203a-3p	2.06342	0.000257456	328.214	91.3598	133.666	176.388	274.058	46.461	365.636	353.003	778.954	1272.43	603.706	808.778	891.812	3019.19	674.346	74.2612
hsa-miR-4477b	2.0504	2.0344e-05	2.87067	1.40554	1.90952	1.91726	5.67017	5.80762	1.92948	2.94783	4.70952	8.65601	10.9459	14.1735	21.4894	17.6625	11.9884	17.4732
hsa-miR-1246	2.05035	0.000660275	1021	8466.24	694.109	1073.67	1981.72	1175.46	1229.08	1701.64	14573.1	3004.72	16177.1	3732.96	3157.41	4949.92	7588.64	26708.9
hsa-miR-1273a	2.03815	0.00428292	1.91378	2.81107	1.90952	3.83452	4.72514	0	2.89422	1.47392	9.41903	4.32801	3.36796	22.1462	6.13984	15.4547	32.968	0
hsa-miR-1914-5p	2.02977	0.00534481	3.82756	1.40554	2.86427	3.83452	1.89006	1.16152	0.964739	0.736958	7.53523	5.41001	5.89392	0.885847	8.44228	39.7407	1.49855	7.64453
hsa-miR-675-3p	2.0204	0.0105	20.0947	111.037	15.2761	19.1726	34.966	54.5916	37.6248	22.1087	467.184	12.984	271.962	14.1735	124.332	627.019	2.99709	32.7623
hsa-miR-299-3p	1.99889	0.00262356	21.0516	75.8989	25.7785	13.4208	22.6807	65.0454	18.33	21.3718	28.2571	95.2161	724.952	97.4432	108.215	70.6501	23.9767	49.1434
hsa-miR-665	1.99503	0.00449279	5.74135	32.3273	16.2309	17.2553	4.72514	22.069	4.82369	20.6348	21.6638	57.3461	355.319	24.8037	46.0488	40.8446	11.9884	10.9208
hsa-miR-210-3p	1.99292	5.32195e-07	4651.45	8003.12	1932.43	3832.6	5307.28	1260.25	6730.02	4698.85	16482.4	7064.39	34598.2	19846.5	20018.2	24340.1	14327.6	14797.6
hsa-miR-655-3p	1.99065	0.00178581	18.1809	37.9494	39.1451	7.66904	17.0105	91.7604	16.4006	19.1609	31.0828	67.0841	594.444	101.872	137.379	69.5462	41.9593	60.0642
hsa-miR-3115	1.98866	0.00679448	2.87067	0.702768	3.81903	0	1.89006	3.48457	3.85895	2.94783	10.3609	0	9.26188	0.885847	15.3496	26.4938	4.49564	26.2098
hsa-miR-7111-3p	1.96841	0.00479853	0.956891	7.02768	1.90952	7.66904	1.89006	0	8.68265	2.94783	12.2447	22.722	10.1039	0.885847	48.3512	17.6625	4.49564	20.7494
hsa-miR-203b-3p	1.95215	6.50164e-05	103.344	44.9771	121.254	132.291	117.183	38.3303	97.4386	171.711	64.9913	193.678	334.27	493.417	532.631	1156.89	259.249	376.766
hsa-miR-891a-5p	1.94589	0.00690986	1.91378	7.73044	4.77379	1.91726	2.83508	0	1.92948	5.89567	0.941903	6.49201	37.8895	1208.3	8.44228	44.1563	16.484	5.46038
hsa-miR-3146	1.93907	2.83969e-06	1.91378	4.21661	2.86427	7.66904	4.72514	5.80762	3.85895	5.89567	22.6057	18.394	22.7337	7.08677	19.187	18.7664	8.99128	25.1177
hsa-miR-6870-3p	1.90757	8.00875e-05	1.91378	2.81107	6.6833	5.75178	1.89006	10.4537	7.71791	6.63262	15.0705	23.804	15.9978	14.1735	33.7691	44.1563	5.99419	18.5653
hsa-miR-1304-3p	1.9002	1.68714e-05	57.4135	61.1408	54.4212	78.6077	59.5368	47.6225	48.2369	44.9545	221.347	205.58	87.5668	59.3517	72.9106	524.356	182.823	419.357
p-hsa-miR-232	1.89396	7.12384e-05	484.187	2815.99	999.631	979.72	1707.67	1003.56	490.087	1961.05	6270.25	6127.38	10372.5	1824.84	2211.11	2024.57	4053.57	8322.71
hsa-miR-98-3p	1.87428	0.000224744	10.5258	11.2443	40.0998	19.1726	19.8456	24.392	9.64739	21.3718	45.2114	87.6421	30.3116	46.064	219.499	119.222	20.9796	41.4989
hsa-miR-5582-3p	1.87194	0.00451508	0.956891	4.21661	1.90952	0	3.78011	5.80762	0	2.94783	10.3609	5.41001	2.52597	7.08677	6.90732	28.7016	4.49564	18.5653
p-hsa-miR-1	1.86265	3.43156e-05	10.5258	15.4609	15.2761	36.428	23.6257	42.9764	22.189	22.1087	47.0952	103.872	50.5193	23.9179	66.0033	225.197	103.4	96.1027
hsa-miR-135b-5p	1.85128	0.000440939	470.79	350.681	578.583	544.502	1136.87	561.016	888.524	968.363	1367.64	5603.69	4284.88	3968.59	2155.85	3193.6	407.605	324.347
hsa-miR-224-5p	1.8505	0.0010853	8858.9	10687	5619.7	6252.19	4642.92	7912.3	12572.5	8788.96	32151.9	41653.8	18001.7	102607	7244.24	17523.4	34638.9	1961.37
hsa-miR-580-3p	1.84507	0.00454129	1.91378	0	4.77379	3.83452	3.78011	2.32305	1.92948	0	6.59332	3.246	1.68398	7.97262	11.5122	16.5586	11.9884	10.9208
hsa-miR-548a-3p	1.83029	0.00177432	3.82756	4.91937	0.954758	1.91726	10.3953	5.80762	3.85895	7.36958	12.2447	5.41001	6.73591	57.58	10.7447	30.9094	17.9826	13.1049
hsa-miR-429	1.81148	0.00266224	2536.72	709.092	1353.85	2032.3	2770.82	1414.74	2913.51	4861.71	7082.17	7860.74	8330.64	6517.18	15370.3	21101.2	5083.07	161.627
hsa-miR-3691-5p	1.79703	0.00143055	7.65513	8.43321	8.59282	11.5036	7.56022	5.80762	13.5063	10.3174	20.7219	28.132	11.7878	5.31508	15.3496	75.0657	17.9826	101.563
hsa-miR-452-3p	1.78581	6.95287e-05	21.0516	28.1107	65.8783	34.5107	47.2514	56.9147	51.1311	70.748	274.094	228.302	145.664	284.357	74.4455	126.949	205.301	24.0257
hsa-miR-4745-3p	1.78455	0.00824644	1.91378	4.21661	1.90952	0	1.89006	1.16152	4.82369	1.47392	16.0124	25.968	2.52597	1.77169	6.13984	9.93517	4.49564	4.3683
hsa-miR-136-3p	1.78092	0.00218835	78.4651	177.097	233.916	132.291	85.0525	449.51	89.7207	159.183	193.09	464.179	2444.29	420.777	875.695	457.018	212.794	176.916
hsa-miR-18a-5p	1.76295	3.2247e-07	35.405	31.6245	83.0639	92.0285	82.2174	98.7296	49.2017	83.2763	269.384	276.992	152.4	141.735	184.195	322.341	151.353	434.646
p-hsa-miR-137	1.76239	5.97146e-05	12.4396	30.219	61.1045	42.1797	18.9006	111.506	33.7658	52.324	108.319	301.878	74.095	212.603	199.545	115.91	122.881	149.614
hsa-miR-590-3p	1.73601	0.00167626	9.56891	7.73044	58.2402	23.0071	31.1859	53.4301	13.5063	49.3762	58.398	107.118	33.6796	153.252	234.081	179.937	25.4753	88.4582
hsa-miR-578	1.72817	0.0326718	0	4.21661	0.954758	1.91726	3.78011	8.13067	5.78843	2.94783	1.88381	0	5.89392	15.9452	6.90732	15.4547	4.49564	58.9721
hsa-miR-21-5p	1.71253	7.23946e-06	410670	720616	1.1468e+06	1.01525e+06	616693	2.27113e+06	584396	948087	2.09528e+06	5.4648e+06	1.36943e+06	4.23403e+06	3.99207e+06	2.9041e+06	2.97613e+06	3.12262e+06
hsa-miR-548h-5p	1.70494	0.00285241	5.74135	6.32491	1.90952	0	0.945028	3.48457	6.75317	5.15871	9.41903	2.164	5.05193	24.8037	16.1171	16.5586	14.9855	22.9336
hsa-miR-3200-3p	1.69203	0.0025255	53.5859	77.3044	95.4758	122.705	68.987	59.2377	68.4964	80.3285	86.6551	27.05	211.339	97.4432	527.259	804.748	313.196	103.747
hsa-miR-382-3p	1.69077	0.00449279	106.215	482.099	325.572	93.9458	124.744	903.666	138.922	198.979	409.728	797.435	3420.16	1060.36	1147.38	721.955	380.631	378.95
hsa-miR-1226-5p	1.6883	0.0137785	2.87067	7.02768	6.6833	0	0.945028	5.80762	3.85895	1.47392	9.41903	28.132	5.89392	3.54339	4.60488	43.0524	4.49564	7.64453
hsa-miR-377-3p	1.65559	0.0104761	1.91378	11.947	9.54758	3.83452	1.89006	19.7459	0.964739	11.0544	11.3028	21.64	86.7249	30.1188	26.8618	17.6625	7.49273	9.82868
hsa-miR-937-3p	1.65043	0.00125875	27.7498	40.7605	32.4618	11.5036	18.9006	26.7151	28.9422	30.2153	80.0618	204.498	32.8376	18.6028	185.73	44.1563	31.4695	129.957
p-hsa-miR-95	1.64332	0.0165062	1.91378	7.73044	4.77379	11.5036	5.67017	6.96915	2.89422	2.21087	10.3609	12.984	4.20994	1.77169	5.37236	73.9618	25.4753	15.2891
hsa-miR-147b	1.63635	0.00285241	86.1202	59.0325	116.48	207.064	72.7671	103.376	109.98	139.285	100.784	589.691	100.197	273.727	135.076	194.288	238.269	1333.42
hsa-miR-2355-5p	1.61971	0.00629533	2.87067	2.81107	0.954758	0	1.89006	3.48457	12.5416	5.15871	12.2447	9.73801	4.20994	8.85847	11.5122	30.9094	17.9826	7.64453
hsa-miR-3166	1.61797	0.0345027	2.87067	3.51384	0.954758	3.83452	0.945028	2.32305	9.64739	7.36958	38.618	21.64	4.20994	21.2603	3.06992	2.20781	20.9796	0
hsa-miR-6775-3p	1.61792	0.0165589	2.87067	4.21661	0	0	0.945028	1.16152	2.89422	5.15871	10.3609	11.902	2.52597	7.97262	2.30244	19.8703	4.49564	4.3683
hsa-miR-1286	1.61117	0.00136522	2.87067	4.21661	8.59282	15.3381	6.61519	2.32305	7.71791	2.94783	10.3609	9.73801	23.5757	10.6302	14.5821	47.468	25.4753	14.197
hsa-miR-3182	1.60982	0.0102182	17814.4	21339.5	6420.75	22761.7	9662.91	4979.45	4600.84	2181.4	18890.8	15364.4	57346.2	14531.4	8944.21	72272.8	8989.78	102564
hsa-miR-1197	1.60698	0.0282945	0.956891	5.62214	0.954758	3.83452	0.945028	6.96915	0	0	3.76761	5.41001	159.978	4.42923	24.5594	5.51954	5.99419	9.82868
hsa-miR-130b-3p	1.60488	2.67396e-05	110.042	180.611	236.78	243.492	166.325	211.397	134.099	128.968	208.161	295.386	1156.05	425.206	683.825	910.723	476.538	269.743
hsa-miR-6795-3p	1.59132	0.0202805	2.87067	4.21661	4.77379	0	0	2.32305	1.92948	3.68479	4.70952	1.082	6.73591	19.4886	11.5122	8.83126	16.484	1.09208
hsa-miR-671-5p	1.57046	1.3148e-06	170.327	354.195	351.351	325.934	189.951	265.989	192.948	319.103	442.695	452.277	1397.7	1131.23	864.95	1190.01	476.538	632.312
hsa-miR-5696	1.56278	0.00162422	0.956891	1.40554	0.954758	5.75178	3.78011	4.6461	3.85895	3.68479	4.70952	6.49201	7.5779	10.6302	9.97724	11.0391	7.49273	15.2891
hsa-miR-210-5p	1.56163	0.000129746	43.0601	63.2491	23.8689	38.3452	30.2409	9.29219	79.1086	44.9545	153.53	44.3621	185.238	114.274	120.494	196.495	109.394	95.0106
hsa-miR-3620-3p	1.55545	0.00494374	6.69824	13.3526	29.5975	11.5036	11.3403	9.29219	16.4006	5.89567	33.9085	31.378	31.1536	11.516	68.3057	121.43	14.9855	13.1049
hsa-miR-3944-3p	1.55008	0.00393257	1.91378	1.40554	4.77379	7.66904	3.78011	1.16152	4.82369	5.89567	7.53523	14.066	11.7878	4.42923	13.8146	28.7016	7.49273	6.55246
hsa-miR-1229-3p	1.52598	0.00842272	10.5258	2.1083	5.72855	3.83452	5.67017	5.80762	5.78843	7.36958	9.41903	7.57401	18.5238	4.42923	46.8163	37.5328	4.49564	15.2891
hsa-miR-1276	1.52364	0.00119691	3.82756	1.40554	4.77379	3.83452	2.83508	8.13067	4.82369	2.21087	6.59332	5.41001	11.7878	7.97262	12.2797	17.6625	14.9855	16.3811
hsa-miR-942-3p	1.51963	0.0207782	2.87067	7.73044	5.72855	1.91726	1.89006	6.96915	3.85895	9.58046	4.70952	11.902	6.73591	6.20093	3.8374	51.8836	7.49273	38.2227
hsa-miR-6789-3p	1.50239	0.0242946	0	10.5415	5.72855	1.91726	3.78011	10.4537	7.71791	6.63262	24.4895	23.804	4.20994	9.74432	19.187	55.1954	8.99128	2.18415
hsa-miR-3149	1.50059	0.00692808	3.82756	4.91937	6.6833	5.75178	7.56022	10.4537	6.75317	4.42175	11.3028	4.32801	15.1558	7.08677	14.5821	64.0266	10.4898	24.0257
hsa-miR-33a-5p	1.49933	0.0158192	0.956891	1.40554	5.72855	7.66904	0.945028	1.16152	5.78843	6.63262	3.76761	7.57401	8.41989	12.4019	19.9545	26.4938	2.99709	7.64453
hsa-miR-135b-3p	1.49627	0.00612061	50.7152	42.1661	41.0546	49.8488	76.5473	37.1688	74.2849	59.6936	120.564	270.5	250.071	153.252	171.915	290.328	25.4753	8.73661
hsa-miR-365a-5p	1.49526	0.000228285	77.5082	147.581	61.1045	122.705	70.8771	155.644	66.567	115.702	241.127	495.557	144.822	511.134	253.268	179.937	467.546	88.4582
hsa-miR-301a-5p	1.49285	0.000509511	34.4481	46.3827	84.0187	53.6833	54.8116	84.7913	78.1438	121.598	205.335	108.2	115.352	84.1555	475.07	373.121	133.371	135.417
hsa-miR-4417	1.48383	0.0091121	3.82756	1.40554	0	7.66904	6.61519	2.32305	1.92948	5.89567	19.78	6.49201	9.26188	16.8311	3.06992	12.143	7.49273	9.82868
hsa-miR-376c-3p	1.47956	0.0178267	24.8792	93.4681	87.8377	55.6006	35.9111	121.96	28.9422	47.1653	46.1533	115.774	735.056	90.3564	313.132	90.5204	38.9622	63.3404
hsa-miR-1249-3p	1.47483	0.0172583	29.6636	21.083	19.0952	9.5863	7.56022	12.7768	17.3653	15.4761	15.0705	6.49201	12.6298	184.256	42.2114	67.3383	55.4462	16.3811
hsa-miR-130b-5p	1.4628	0.000976586	774.125	860.89	513.66	302.927	395.967	1016.33	734.166	614.623	1100.14	663.267	1188.05	2038.33	1801.28	5313.11	2038.02	786.295
hsa-miR-193b-3p	1.45775	0.000257456	488.014	912.192	897.472	1296.07	763.582	655.1	543.148	826.13	1046.45	4115.93	1753.86	4163.48	3124.41	1085.14	2009.55	774.282
hsa-miR-641	1.45643	0.00636223	38.2756	40.0577	47.7379	38.3452	54.8116	62.7223	41.4838	59.6936	55.5723	53.0181	46.3094	36.3197	72.1431	364.289	368.642	117.944
hsa-miR-3128	1.45193	0.00027447	6.69824	3.51384	6.6833	5.75178	6.61519	6.96915	10.6121	7.36958	9.41903	16.23	19.3657	38.0914	22.2569	245.067	16.484	18.5653
hsa-miR-4488	1.44514	0.00729145	54.5428	165.853	120.299	222.402	114.348	52.2686	52.0959	156.235	274.094	271.582	904.296	100.987	229.476	88.3126	149.855	677.087
hsa-miR-873-5p	1.44008	0.0253829	94.7322	17.5692	49.6474	61.3523	39.6912	25.5535	30.8716	81.0654	12.2447	95.2161	382.263	418.12	115.122	66.2344	61.4404	26.2098
hsa-miR-4746-5p	1.43769	0.00123754	19.1378	21.7858	14.3214	28.7589	17.9555	38.3303	21.2242	18.424	106.435	45.4441	43.7834	39.8631	18.4195	158.963	32.968	56.788
hsa-miR-6887-3p	1.43478	0.00648335	5.74135	2.81107	8.59282	0	7.56022	1.16152	4.82369	3.68479	14.1286	23.804	10.1039	15.9452	12.2797	7.72735	1.49855	15.2891
hsa-miR-200a-5p	1.42965	0.014179	5505.95	1728.81	1772.98	3608.28	4056.06	2108.17	4876.75	6196.35	13094.3	22741.5	11575.7	7989.45	7670.96	14902.7	7611.12	208.587
hsa-miR-1271-3p	1.41719	0.0323124	0	1.40554	4.77379	3.83452	1.89006	4.6461	2.89422	2.21087	1.88381	3.246	5.05193	6.20093	5.37236	9.93517	26.9738	4.3683
hsa-miR-3176	1.41567	0.00202552	19.1378	27.4079	37.2355	51.766	24.5707	11.6152	23.1537	33.1631	54.6304	165.546	53.8873	77.9545	11.5122	70.6501	74.9273	120.128
hsa-miR-556-5p	1.40359	0.032658	0.956891	2.81107	6.6833	5.75178	7.56022	5.80762	6.75317	15.4761	6.59332	1.082	22.7337	44.2923	3.8374	26.4938	29.9709	15.2891
hsa-miR-20a-3p	1.39384	0.00233089	6.69824	7.73044	1.90952	9.5863	15.1204	10.4537	18.33	16.2131	32.9666	28.132	18.5238	17.7169	31.4667	45.2602	8.99128	52.4196
hsa-miR-380-5p	1.39165	0.0158761	3.82756	9.13598	0.954758	3.83452	0	6.96915	1.92948	3.68479	4.70952	20.558	151.558	12.4019	16.8846	9.93517	7.49273	6.55246
hsa-miR-200c-5p	1.3892	5.66116e-05	16.2671	14.7581	23.8689	15.3381	23.6257	18.5844	44.378	40.5327	97.958	46.5261	91.7768	38.0914	56.026	87.2087	46.4549	68.8008
hsa-miR-19a-3p	1.38856	0.000950808	46.8877	43.5716	131.757	99.6976	89.7776	149.837	67.5317	113.492	196.858	163.382	99.3547	607.691	191.102	378.64	157.347	209.679
hsa-miR-1304-5p	1.38553	0.0072725	36.3619	45.6799	21.0047	34.5107	53.8666	27.8766	32.8011	29.4783	113.028	34.6241	47.9934	60.2376	13.0472	247.275	71.9302	185.653
hsa-miR-548f-5p	1.38247	0.00115579	13.3965	11.2443	22.9142	9.5863	25.5158	27.8766	21.2242	25.7935	41.4437	87.6421	21.0497	71.7536	23.7919	83.8969	22.4782	75.3532
hsa-miR-25-5p	1.38239	0.000350238	129.18	130.012	96.4305	99.6976	102.063	185.844	172.688	148.866	401.251	141.742	172.608	308.275	134.309	413.965	578.439	706.573
p-hsa-miR-103	1.38175	0.00316189	626.764	2468.12	1478.92	797.581	905.337	781.706	694.612	654.419	3573.58	2949.54	5369.36	1099.34	1391.44	1071.89	1703.85	5634.02
hsa-miR-345-3p	1.37399	0.0182166	2.87067	1.40554	6.6833	5.75178	5.67017	3.48457	10.6121	6.63262	4.70952	5.41001	16.8398	5.31508	12.2797	26.4938	40.4608	8.73661
hsa-miR-6847-5p	1.36419	0.0182166	4.78445	2.1083	1.90952	3.83452	2.83508	4.6461	3.85895	10.3174	4.70952	8.65601	12.6298	2.65754	17.652	30.9094	8.99128	8.73661
hsa-miR-452-5p	1.35366	0.00082008	1521.46	1718.97	1798.76	1581.74	1293.74	1714.41	2017.27	1781.97	5740.9	6450.89	2818.14	7777.74	2102.13	3774.26	5985.19	677.087
hsa-miR-3187-3p	1.34417	0.0317374	11.4827	14.7581	10.5023	24.9244	11.3403	19.7459	13.5063	15.4761	6.59332	50.8541	8.41989	5.31508	40.6764	147.924	19.4811	50.2355
hsa-miR-154-3p	1.33721	0.043533	0.956891	18.9747	2.86427	1.91726	5.67017	18.5844	0.964739	4.42175	8.47713	27.05	284.592	17.7169	35.3041	25.3899	20.9796	3.27623
hsa-miR-127-5p	1.32109	0.0342426	134.922	758.286	384.767	205.147	161.6	915.281	122.522	198.242	386.18	864.519	3602.87	682.102	1066.8	507.797	323.686	274.111
hsa-miR-877-5p	1.31946	0.00140972	276.541	305.001	420.093	301.01	271.223	339.165	527.712	416.381	810.037	1327.62	816.729	149.708	1327.74	1775.08	485.529	650.877
hsa-miR-4470	1.31697	0.00987087	7.65513	7.73044	8.59282	7.66904	9.45028	11.6152	9.64739	14.0022	16.0124	35.7061	14.3138	7.08677	19.9545	80.5852	14.9855	12.0128
hsa-miR-4684-3p	1.31425	0.0327273	2.87067	6.32491	3.81903	1.91726	1.89006	8.13067	0.964739	3.68479	5.65142	6.49201	8.41989	2.65754	6.13984	25.3899	22.4782	4.3683
hsa-miR-3127-5p	1.29593	0.0163195	11.4827	4.91937	13.3666	11.5036	14.1754	4.6461	12.5416	9.58046	12.2447	19.476	25.2597	7.97262	13.8146	45.2602	8.99128	78.6295
hsa-miR-877-3p	1.29068	0.0392485	25.8361	33.0301	38.1903	7.66904	14.1754	11.6152	102.262	49.3762	63.1075	51.9361	60.6232	23.032	299.317	163.378	38.9622	40.4068
hsa-miR-943	1.25501	0.0123742	19.1378	15.4609	11.4571	13.4208	16.0655	15.0998	31.8364	22.8457	16.9543	11.902	95.9867	99.2148	29.9317	24.286	20.9796	62.2483
hsa-miR-1307-5p	1.24948	0.00442496	125.353	121.579	200.499	339.355	131.359	198.621	168.829	347.107	223.231	587.527	869.775	300.302	449.743	226.301	239.767	1100.81
hsa-miR-1278	1.24125	0.0184201	19.1378	9.83875	66.833	101.615	59.5368	78.9836	34.7306	95.0676	59.3399	121.184	69.0431	97.4432	125.099	405.134	109.394	160.535
hsa-miR-6783-3p	1.23184	0.00299813	1.91378	4.91937	3.81903	5.75178	7.56022	4.6461	2.89422	4.42175	9.41903	6.49201	9.26188	11.516	13.0472	14.3508	10.4898	10.9208
hsa-miR-4661-5p	1.23086	0.017312	47.8445	28.1107	22.9142	42.1797	11.3403	38.3303	27.9774	35.374	98.8999	33.5421	90.0928	37.2056	36.839	256.106	31.4695	36.0385
hsa-miR-643	1.2294	0.0059387	4.78445	3.51384	5.72855	17.2553	6.61519	15.0998	9.64739	9.58046	9.41903	17.312	18.5238	14.1735	19.9545	47.468	19.4811	21.8415
hsa-miR-323a-3p	1.21969	0.00636223	82.2926	969.116	145.123	93.9458	74.6572	326.388	79.1086	89.172	231.708	402.505	7351.4	737.025	412.137	349.939	182.823	158.351
hsa-miR-3129-3p	1.2187	0.0048059	7.65513	26.0024	3.81903	7.66904	7.56022	8.13067	5.78843	6.63262	15.0705	18.394	27.7856	25.6896	13.8146	32.0133	22.4782	25.1177
p-hsa-miR-124	1.20602	0.00285241	11.4827	16.1637	15.2761	11.5036	4.72514	10.4537	12.5416	6.63262	22.6057	41.1161	26.9436	12.4019	23.0244	37.5328	8.99128	37.1306
hsa-miR-6857-3p	1.19572	0.0231795	2.87067	1.40554	2.86427	3.83452	8.50525	3.48457	7.71791	3.68479	15.0705	6.49201	5.89392	7.08677	6.90732	24.286	7.49273	8.73661
hsa-miR-1289	1.1875	0.023235	4.78445	6.32491	1.90952	5.75178	1.89006	2.32305	2.89422	5.89567	9.41903	7.57401	1.68398	7.08677	16.1171	13.2469	7.49273	13.1049
hsa-miR-190a-5p	1.1813	0.0372255	0	7.73044	17.1856	17.2553	9.45028	18.5844	3.85895	13.2652	10.3609	35.7061	25.2597	21.2603	58.3285	28.7016	13.4869	10.9208
hsa-miR-548o-3p	1.1801	0.00105729	229.654	169.367	276.88	329.769	298.629	394.918	263.374	290.362	387.122	485.819	306.484	352.567	541.073	1433.98	684.836	1012.35
hsa-miR-548az-5p	1.17698	0.0114002	25.8361	7.73044	13.3666	24.9244	17.0105	18.5844	25.0832	33.1631	19.78	28.132	102.723	35.4339	16.8846	77.2735	34.4666	70.9849
hsa-miR-193b-5p	1.16186	0.00449279	32.5343	91.3598	45.8284	34.5107	43.4713	75.4991	54.9901	53.798	85.7132	275.91	74.095	201.973	100.54	75.0657	133.371	48.0513
hsa-miR-3687	1.14886	0.00638875	60.2841	94.8736	44.8736	199.395	49.1414	53.4301	50.1664	57.4827	243.953	134.168	170.082	125.79	62.9333	242.86	113.89	281.756
hsa-miR-374a-3p	1.14657	0.0233053	92.8184	113.848	638.733	483.15	308.079	691.107	164.006	511.449	744.104	1140.43	458.884	1299.54	1462.82	1039.88	430.083	322.162
hsa-miR-6758-3p	1.13935	0.0165564	4.78445	0.702768	3.81903	3.83452	3.78011	3.48457	3.85895	3.68479	7.53523	5.41001	5.89392	5.31508	8.44228	9.93517	10.4898	9.82868
hsa-miR-625-3p	1.13905	0.014262	471.747	274.079	233.916	241.575	301.464	441.379	515.17	341.212	382.413	417.653	213.023	285.243	1163.5	813.58	1299.24	1836.87
p-hsa-miR-121	1.13453	0.00771027	71.7668	94.1708	84.0187	76.6904	142.699	52.2686	101.298	54.5349	408.786	225.056	163.346	124.019	65.2358	70.6501	140.863	329.807
hsa-miR-760	1.12707	0.0303161	83.2495	110.335	121.254	134.208	65.2069	121.96	150.499	170.237	115.854	75.7401	122.93	89.4705	236.384	843.385	190.315	499.079
hsa-miR-576-3p	1.10682	0.00520691	193.292	166.556	255.875	260.747	288.233	342.65	247.938	266.042	358.865	362.471	209.655	344.594	366.088	1471.51	579.937	756.809
hsa-miR-4326	1.08968	0.00149724	370.317	255.105	166.128	132.291	275.948	299.673	370.46	358.162	738.452	441.457	319.114	655.527	250.966	853.32	692.328	876.937
hsa-miR-6087	1.07071	0.0354144	66.9824	189.044	94.521	78.6077	183.335	82.4682	56.9196	196.768	281.629	294.304	578.446	141.735	176.52	39.7407	122.881	431.37
hsa-miR-5001-3p	1.06323	0.0088864	55.4997	67.4657	91.6567	72.8559	51.9765	33.6842	76.2143	56.7458	47.0952	60.5921	149.874	100.987	264.781	249.483	127.376	79.7215
hsa-miR-2277-5p	1.05466	0.00070703	125.353	153.203	129.847	126.539	111.513	189.328	177.512	179.818	219.463	143.906	284.592	310.046	270.92	692.15	329.68	263.19
hsa-miR-20a-5p	1.04321	0.00123754	4167.26	3164.56	8523.12	5088.41	7343.81	6066.64	6161.78	7103.54	9400.2	11202	4873.43	12177.7	12955.1	20405.7	9734.56	18748.8
hsa-miR-3129-5p	1.03406	0.0163195	12.4396	18.272	8.59282	1.91726	4.72514	15.0998	11.5769	8.8435	19.78	21.64	15.9978	36.3197	13.0472	34.2211	8.99128	25.1177
hsa-miR-940	1.00646	0.00789412	22.0085	28.1107	35.326	55.6006	17.0105	18.5844	23.1537	26.5305	32.0247	33.5421	59.7812	31.8905	97.4699	97.1438	41.9593	61.1563
hsa-miR-489-3p	-1.00189	0.0218521	43.0601	23.1913	49.6474	47.9315	37.8011	17.4229	58.8491	33.1631	6.59332	18.394	25.2597	33.6622	12.2797	11.0391	37.4637	7.64453
hsa-miR-1827	-1.00543	0.00319149	69.853	61.1408	78.2901	70.9387	68.987	78.9836	100.333	111.281	29.199	48.6901	18.5238	66.4385	39.1415	35.325	64.4375	14.197
hsa-miR-23b-5p	-1.01182	0.00597749	339.696	225.588	302.658	278.003	228.697	315.935	598.138	457.651	112.087	108.2	111.985	238.293	201.847	257.21	251.756	58.9721
hsa-miR-887-5p	-1.01808	0.0317374	33.4912	37.2467	68.7426	17.2553	36.8561	81.3067	49.2017	58.2197	12.2447	19.476	42.0994	50.4933	20.722	15.4547	17.9826	4.3683
hsa-miR-6716-3p	-1.02166	0.0143976	73.6806	37.2467	49.6474	47.9315	38.7461	81.3067	77.1791	101.7	15.0705	58.4281	13.4718	15.9452	54.4911	17.6625	37.4637	32.7623
hsa-let-7c-5p	-1.02581	0.00391059	36374.3	31522.6	31775.3	42601.5	28393.4	59346.9	51189	45258.8	23615.4	12327.2	29366.9	15029.3	30851.9	22648.9	18899.7	5021.37
hsa-miR-361-3p	-1.03346	0.000478721	41498.4	23410.6	31641.6	36293.7	30011.2	36550.8	54694.9	36323.2	17292.4	17579.3	7445.71	21991.1	18510.1	21388.2	26677.1	9362.37
hsa-let-7f-5p	-1.03706	5.34274e-05	653509	537884	916873	920395	714465	786597	969289	1.00766e+06	380157	376451	194018	475603	506306	417210	550539	242412
hsa-miR-6514-3p	-1.04498	0.011557	18.1809	14.7581	13.3666	21.0899	16.0655	20.9074	31.8364	24.3196	9.41903	5.41001	11.7878	2.65754	13.8146	17.6625	11.9884	3.27623
hsa-miR-598-3p	-1.04513	0.00519961	397.11	272.674	708.43	941.375	499.92	346.134	560.513	1224.09	350.388	386.275	310.694	403.06	273.99	228.509	283.225	117.944
hsa-miR-7704	-1.04712	0.00125607	2464.95	3748.56	2659	2858.64	2003.46	2963.05	6225.46	4590.51	1934.67	1379.55	2339.89	892.048	1555.68	842.281	2243.32	1943.9
hsa-miR-3613-3p	-1.05103	0.00479853	23.9223	21.7858	62.0592	53.6833	38.7461	45.2994	32.8011	36.8479	8.47713	27.05	23.5757	12.4019	18.4195	12.143	11.9884	33.8544
hsa-miR-4636	-1.05498	0.0158025	22.9654	14.7581	26.7332	21.0899	21.7356	16.2613	22.189	26.5305	7.53523	4.32801	17.6818	24.8037	8.44228	3.31172	8.99128	4.3683
hsa-miR-3656	-1.06033	0.0222656	111.956	119.47	233.916	473.563	330.76	213.72	118.663	392.062	123.389	129.84	208.813	60.2376	103.61	25.3899	100.403	175.824
hsa-miR-3690	-1.06807	0.0200376	75.5944	70.9795	43.9189	63.2696	51.0315	85.9528	163.041	85.4872	37.6761	49.7721	8.41989	42.5206	18.4195	48.5719	79.423	14.197
p-hsa-miR-15	-1.08663	0.00108301	27.7498	15.4609	21.0047	34.5107	35.9111	24.392	38.5895	43.4805	15.0705	15.148	9.26188	14.1735	14.5821	7.72735	23.9767	13.1049
hsa-miR-125b-5p	-1.09093	0.00771027	69762.1	63517.5	49481.3	27917.2	42676.5	116557	119240	103926	26574.9	23794.3	28088.7	30437.7	75259.8	20486.3	49072.9	18360
hsa-miR-145-3p	-1.09106	0.00789412	10157.4	4819.58	15752.5	15179	11086.1	13132.2	13626.9	24597.5	6191.13	6767.92	1983.73	3072.12	12152.3	5384.86	9317.96	4823.7
hsa-miR-223-3p	-1.09198	0.00265623	6814.98	5804.16	13201.4	11332.9	9248.99	4864.46	6736.77	5987.79	2327.44	5577.72	4755.55	1038.21	3934.87	5316.42	3190.41	3336.29
hsa-miR-4508	-1.09805	3.53895e-05	157.887	205.911	202.409	214.733	312.804	177.713	211.278	308.049	60.2818	108.2	130.508	85.9271	89.0277	64.0266	140.863	151.799
hsa-miR-130a-3p	-1.106	0.00657983	1785.56	1098.43	3603.26	3882.45	2794.45	1303.23	2208.29	2448.18	584.922	1358.99	1462.53	828.267	2377.65	856.632	747.775	461.948
hsa-miR-193a-5p	-1.10769	3.22459e-05	1321.47	1421	1145.71	1039.16	679.475	1939.75	2131.11	1196.82	572.677	996.524	531.295	473.042	701.477	540.915	573.943	605.01
hsa-miR-30b-5p	-1.10945	0.00762521	22309	10059.4	49730.5	41343.8	47395	12633.9	28669.1	31703.9	11356.5	9097.47	16299.2	9309.36	28518	16070.7	12860.5	6797.08
hsa-miR-3151-3p	-1.11527	0.0317089	20.0947	21.083	14.3214	3.83452	11.3403	6.96915	14.4711	17.687	12.2447	2.164	5.05193	13.2877	3.06992	6.62344	5.99419	1.09208
hsa-miR-29b-1-5p	-1.1461	0.00297839	25.8361	45.6799	31.507	42.1797	41.5812	68.5299	41.4838	30.2153	21.6638	24.886	5.05193	16.8311	18.4195	5.51954	26.9738	26.2098
hsa-miR-3614-3p	-1.14947	0.0228711	16.2671	6.32491	24.8237	38.3452	17.9555	10.4537	17.3653	11.7913	12.2447	16.23	4.20994	3.54339	4.60488	4.41563	13.4869	3.27623
hsa-miR-6774-3p	-1.16555	0.00462622	31.5774	25.2996	11.4571	9.5863	17.9555	22.069	40.519	20.6348	8.47713	15.148	7.5779	3.54339	6.90732	9.93517	13.4869	15.2891
hsa-miR-26b-3p	-1.1675	9.77721e-06	288.024	195.369	437.279	341.272	316.584	219.528	375.283	353.003	108.319	117.938	111.143	122.247	257.106	165.586	106.397	121.22
hsa-miR-4685-3p	-1.16755	0.000108641	17.224	27.4079	32.4618	24.9244	28.3508	17.4229	33.7658	22.1087	8.47713	12.984	10.9459	11.516	11.5122	6.62344	17.9826	10.9208
hsa-miR-3653-3p	-1.1698	0.0106965	785.607	485.612	232.006	205.147	708.771	335.681	330.905	140.759	270.326	127.676	103.565	382.686	95.1675	83.8969	137.866	187.837
hsa-miR-4448	-1.17134	0.0266864	11038.7	3965.72	1638.36	10803.8	4589.06	4591.51	6814.91	3304.52	2315.2	1394.7	1380.02	1179.95	587.122	2144.89	5054.6	5848.07
hsa-miR-5188	-1.18008	0.042192	9.56891	6.32491	5.72855	1.91726	12.2854	3.48457	13.5063	8.10654	4.70952	4.32801	1.68398	1.77169	2.30244	0	2.99709	8.73661
hsa-miR-3653-5p	-1.19243	3.93532e-06	743.504	499.668	485.972	947.127	667.19	537.786	627.08	395.747	321.189	256.434	176.818	425.206	227.942	171.106	299.709	242.441
hsa-miR-4772-3p	-1.19884	0.0335645	12.4396	9.13598	3.81903	13.4208	14.1754	27.8766	3.85895	6.63262	0.941903	3.246	2.52597	4.42923	9.20976	3.31172	5.99419	7.64453
hsa-miR-30c-5p	-1.19948	1.68714e-05	101617	52475.7	71550.5	61078.2	66907	70265.2	132927	117750	40772.2	23514.1	26753.4	39437.9	49945.3	44380.4	42910.9	22417
hsa-miR-6756-3p	-1.2021	0.0485335	14.3534	11.2443	22.9142	0	3.78011	11.6152	13.5063	14.7392	3.76761	7.57401	0.841989	4.42923	11.5122	4.41563	4.49564	1.09208
hsa-miR-628-3p	-1.20975	0.00442496	66.9824	41.4633	44.8736	76.6904	53.8666	52.2686	116.733	66.3262	31.0828	6.49201	27.7856	10.6302	29.9317	18.7664	65.936	29.4861
hsa-miR-27a-5p	-1.21505	0.011277	5448.54	17740	14161.9	8671.77	7868.3	21203.6	7242.29	19365.1	9434.1	6828.51	1268.88	5425.81	1673.11	3063.34	9643.15	4931.82
hsa-miR-2110	-1.21562	8.22031e-07	570.307	444.852	384.767	490.819	343.99	393.757	888.524	634.521	201.567	187.186	265.226	161.224	189.568	205.327	254.753	306.873
hsa-miR-95-3p	-1.22237	7.92389e-15	3679.25	3813.92	3870.59	4497.89	4642.92	4154.77	4109.79	5012.05	1271.57	1677.1	1870.06	2502.52	1875.72	1467.09	1714.34	2035.63
hsa-let-7d-5p	-1.22613	3.83699e-06	30353.5	29537.3	29940.2	24517.9	26959.8	27161.1	46062.4	38131	11541.1	10374.2	6474.89	13698.7	19858.5	16810.3	18784.3	9228.04
hsa-miR-3074-3p	-1.234	5.40719e-05	227.74	152.501	177.585	180.223	189.006	253.212	365.636	472.39	90.4227	116.856	70.7271	147.936	128.169	98.2477	127.376	66.6166
hsa-miR-664b-5p	-1.23733	0.00462622	26.7929	23.8941	30.5522	13.4208	19.8456	13.9383	46.3074	30.9522	13.1866	3.246	15.9978	4.42923	17.652	4.41563	16.484	9.82868
hsa-miR-99a-5p	-1.26201	0.00045744	530199	286096	342500	376230	447763	892441	852886	718868	286774	133331	277239	227197	285734	258395	274135	72285.6
hsa-miR-181c-5p	-1.26215	0.000316875	355.963	142.662	426.777	488.902	338.32	259.02	419.661	664.736	125.273	104.954	150.716	139.964	332.319	117.014	178.327	114.668
hsa-let-7d-3p	-1.26653	1.41301e-06	9983.24	8881.58	9090.25	15309.3	7288.05	5417.35	11492	6918.56	3628.21	3593.33	2109.18	3710.81	5493.62	4245.63	4666.47	3108.05
hsa-miR-6843-3p	-1.27296	0.00635615	6.69824	7.73044	12.4118	11.5036	12.2854	9.29219	18.33	13.2652	0.941903	3.246	5.89392	9.74432	3.8374	3.31172	7.49273	2.18415
hsa-miR-328-3p	-1.2733	0.00100245	10032	7652.44	6699.53	4035.83	5738.21	7367.55	17344.1	11443.5	3394.62	1651.13	3053.89	5734.97	3708.46	4890.31	4667.97	1281.01
hsa-miR-600	-1.28512	0.0169054	22.0085	5.62214	14.3214	3.83452	8.50525	4.6461	15.4358	17.687	3.76761	7.57401	6.73591	6.20093	5.37236	0	2.99709	3.27623
hsa-miR-146b-5p	-1.28947	1.97232e-05	385173	346603	417199	401079	401888	301414	772070	418597	216120	260628	104675	75910.9	152741	136957	227292	212777
hsa-miR-6513-5p	-1.29887	0.0102182	14.3534	3.51384	12.4118	21.0899	7.56022	5.80762	16.4006	16.95	1.88381	4.32801	4.20994	4.42923	8.44228	2.20781	8.99128	3.27623
hsa-miR-26a-5p	-1.29907	4.69947e-07	1.5929e+06	879621	1.81187e+06	2.18735e+06	1.57651e+06	1.2434e+06	1.83656e+06	1.98928e+06	589686	505949	543223	627553	1.08141e+06	480855	924972	515555
hsa-miR-223-5p	-1.29992	2.13476e-06	2859.19	1716.16	2305.74	2479.02	2699.94	2155.79	3453.76	3036.27	986.173	1562.41	807.467	429.636	732.943	1237.48	1377.16	1170.71
hsa-miR-30d-3p	-1.30428	0.000164723	571.264	277.593	901.291	1014.23	888.326	515.717	930.008	1706.8	388.064	259.68	269.436	255.124	501.932	413.965	359.651	251.177
hsa-miR-504-5p	-1.30478	0.00178581	2330.03	1610.74	1835.04	1842.49	1217.2	2449.65	2954.99	3392.22	1648.33	284.566	496.773	604.148	1321.6	1463.78	786.737	323.254
hsa-miR-4742-5p	-1.31236	0.0166579	7.65513	7.73044	3.81903	13.4208	4.72514	5.80762	9.64739	8.8435	5.65142	0	1.68398	1.77169	2.30244	6.62344	4.49564	1.09208
hsa-miR-4529-5p	-1.31257	0.0264516	24.8792	17.5692	11.4571	28.7589	20.7906	6.96915	23.1537	23.5827	6.59332	3.246	5.89392	7.08677	1.53496	8.83126	28.4724	0
hsa-miR-145-5p	-1.32042	0.00123754	96402	56629	147688	76755.6	81478.4	78207.8	100946	138084	31873.1	37785.7	20595.9	15086.9	97831.4	22990	54888.8	20973.3
hsa-miR-6504-5p	-1.32095	0.0221806	14.3534	10.5415	5.72855	3.83452	10.3953	10.4537	20.2595	5.15871	1.88381	7.57401	0	3.54339	5.37236	2.20781	1.49855	8.73661
hsa-miR-5193	-1.32504	0.000420237	65.0686	32.3273	49.6474	49.8488	28.3508	19.7459	78.1438	49.3762	23.5476	21.64	10.9459	21.2603	17.652	7.72735	31.4695	12.0128
hsa-miR-502-3p	-1.34808	5.23841e-10	1301.37	1146.92	1076.97	1372.76	999.839	1291.61	1916.94	1761.33	540.653	436.047	482.46	403.06	619.356	713.124	681.839	357.109
hsa-miR-144-5p	-1.34811	0.0176718	184.68	365.439	1169.58	1230.88	1729.4	2330.02	444.744	1769.44	340.027	535.591	160.82	1060.36	620.124	241.756	344.666	116.852
hsa-miR-140-3p	-1.35335	3.7761e-06	69009.1	51869.9	92770.9	81182.6	70497.2	76575.8	68475.2	87872.7	24274.7	30199.7	16101.4	27735.9	57620.1	18032.3	39254.4	17317
hsa-miR-3193	-1.3612	0.011413	13.3965	6.32491	17.1856	11.5036	7.56022	3.48457	6.75317	19.1609	5.65142	8.65601	4.20994	0.885847	4.60488	1.10391	4.49564	2.18415
hsa-miR-1-3p	-1.37298	0.0183021	7322.13	1565.06	17941.8	7632.62	8081.88	5948.17	5947.61	16497.5	1709.55	3231.94	2248.11	1422.67	9694.04	896.373	5703.47	841.991
p-hsa-miR-106	-1.37376	0.0088864	24.8792	44.2744	130.802	63.2696	79.3823	142.867	40.519	102.437	29.199	37.8701	20.2077	2.65754	69.0732	15.4547	28.4724	27.3019
hsa-miR-6503-5p	-1.40384	1.1386e-07	32.5343	30.9218	44.8736	32.5934	29.2959	38.3303	33.7658	27.2675	14.1286	10.82	11.7878	13.2877	8.44228	13.2469	20.9796	9.82868
hsa-let-7a-5p	-1.42657	1.05705e-10	543927	464647	539071	558989	421459	518190	736456	690615	212019	193566	112443	261011	237626	198381	286633	146601
hsa-miR-3065-3p	-1.42913	8.50363e-05	86.1202	66.7629	120.299	103.532	117.183	38.3303	158.217	161.394	51.8047	19.476	22.7337	27.4613	48.3512	68.4422	34.4666	36.0385
hsa-miR-3065-5p	-1.4304	0.011882	6.69824	4.91937	24.8237	26.8417	10.3953	6.96915	13.5063	10.3174	1.88381	4.32801	3.36796	1.77169	5.37236	11.0391	0	7.64453
hsa-miR-664a-5p	-1.44369	9.43364e-08	428.687	369.656	316.98	509.991	332.65	350.78	535.43	384.692	144.111	94.1341	81.6729	161.224	214.894	114.806	253.254	107.023
hsa-miR-23a-5p	-1.44431	0.00197286	19.1378	131.418	89.7472	38.3452	51.9765	121.96	70.4259	84.7502	31.0828	61.6741	12.6298	14.1735	15.3496	14.3508	37.4637	29.4861
hsa-let-7b-5p	-1.4519	5.00921e-06	192337	148856	221104	258801	168300	169297	250991	225617	55950	104324	23556.3	115242	87278.6	76576.9	85130.9	37986.8
hsa-miR-150-5p	-1.45664	0.000549973	18012.5	12410.9	14704.2	15972.7	13876.8	24892.6	15091.4	12602	5033.53	6403.29	2124.34	1187.03	10528.3	3563.41	11427.9	4640.23
hsa-miR-1468-5p	-1.46318	0.000191923	174.154	66.7629	65.8783	47.9315	81.2724	89.4374	222.855	151.813	36.7342	24.886	16.8398	52.265	35.3041	47.468	62.9389	42.591
hsa-miR-5680	-1.48003	0.0202805	40.1894	9.13598	25.7785	36.428	23.6257	9.29219	13.5063	40.5327	1.88381	18.394	13.4718	0	16.1171	6.62344	7.49273	1.09208
hsa-miR-6788-3p	-1.49775	0.00695319	13.3965	13.3526	21.9594	1.91726	13.2304	5.80762	18.33	29.4783	9.41903	4.32801	6.73591	2.65754	4.60488	1.10391	10.4898	1.09208
hsa-miR-6883-3p	-1.49845	0.0111072	7.65513	4.91937	8.59282	5.75178	8.50525	1.16152	15.4358	16.95	0.941903	4.32801	4.20994	1.77169	4.60488	4.41563	0	2.18415
hsa-miR-4777-3p	-1.50124	0.0102198	16.2671	4.91937	30.5522	26.8417	2.83508	22.069	41.4838	26.5305	14.1286	6.49201	0.841989	7.08677	8.44228	4.41563	11.9884	3.27623
hsa-miR-497-5p	-1.50759	0.000457862	1293.72	916.409	2298.1	2160.75	1705.78	2258	2080.94	2695.06	769.535	717.367	252.597	131.105	1353.83	527.668	1029.5	440.107
hsa-miR-548q	-1.50826	2.15275e-06	61.241	37.2467	36.2808	47.9315	40.6362	31.3612	52.0959	36.8479	27.3152	19.476	5.89392	10.6302	14.5821	8.83126	17.9826	14.197
hsa-miR-181a-5p	-1.51445	4.64678e-07	176578	97587	138476	173378	106612	104001	169077	193446	51275.3	36612.8	49585.6	50457.8	94325.6	31115.8	61482.4	23422.8
hsa-miR-4709-3p	-1.51684	7.81068e-06	83.2495	60.438	62.0592	36.428	70.8771	73.176	82.0028	92.1198	41.4437	33.5421	12.6298	10.6302	28.3968	17.6625	35.9651	13.1049
hsa-miR-6827-3p	-1.52464	0.00315273	17.224	7.02768	10.5023	5.75178	6.61519	6.96915	18.33	15.4761	5.65142	1.082	1.68398	2.65754	3.8374	1.10391	8.99128	5.46038
hsa-miR-195-5p	-1.53055	0.00146922	5017.94	2934.05	12865.4	11120.1	8224.58	9397.89	8537.94	11705.1	2707.97	3365.03	1183.84	517.335	7377.02	2077.55	4017.6	1804.11
hsa-miR-3188	-1.54887	0.00653714	23.9223	9.13598	7.63806	19.1726	13.2304	31.3612	9.64739	18.424	13.1866	1.082	8.41989	1.77169	7.6748	3.31172	5.99419	0
hsa-miR-34b-3p	-1.55154	0.042192	227.74	204.505	396.224	1138.85	379.901	145.191	977.28	3785.02	128.099	85.4781	35.3635	85.9271	739.851	309.094	744.778	44.7751
hsa-miR-342-5p	-1.55277	9.64784e-07	757.858	693.632	456.374	674.876	357.221	720.145	1153.83	751.697	245.837	144.988	137.244	165.653	250.198	203.119	476.538	236.98
hsa-miR-29c-5p	-1.55496	3.09757e-05	1545.38	804.669	2586.44	4024.33	1725.62	1467.01	2267.14	2611.04	695.125	595.101	481.618	899.135	847.298	315.717	1353.19	442.291
hsa-miR-652-3p	-1.55788	2.26177e-05	8784.26	8553.38	17047.2	22570	12995.1	4059.53	11368.5	10075	3379.55	3937.4	4539.16	1994.04	7989.47	3243.28	3681.93	2744.39
hsa-miR-34c-3p	-1.562	0.033927	195.206	176.395	234.87	774.573	268.388	121.96	509.382	2595.57	85.7132	73.5761	26.9436	87.6988	467.395	149.027	542.474	31.6702
hsa-miR-1283	-1.56344	0.0287418	11.4827	2.81107	23.8689	26.8417	7.56022	2.32305	4.82369	39.7957	1.88381	4.32801	10.9459	0	6.90732	2.20781	7.49273	2.18415
hsa-miR-1976	-1.58765	2.71701e-10	256.447	278.999	369.491	408.377	171.995	193.975	410.014	338.264	120.564	98.4621	85.0409	83.2696	99.0049	69.5462	151.353	90.6423
hsa-miR-126-5p	-1.58974	0.000157598	4721.3	3177.21	9808.23	8042.91	8483.51	8018	6745.45	10835.5	4842.33	3063.15	1082.8	1020.5	3683.9	1417.42	3160.43	867.108
hsa-miR-4657	-1.59307	0.0088864	7.65513	7.02768	12.4118	11.5036	4.72514	2.32305	8.68265	8.8435	7.53523	3.246	1.68398	0.885847	3.8374	0	0	1.09208
hsa-miR-585-3p	-1.60811	0.0335645	366.489	16.8664	39.1451	542.585	34.966	22.069	23.1537	23.5827	7.53523	14.066	379.737	15.9452	5.37236	5.51954	5.99419	77.5374
hsa-miR-4423-5p	-1.62602	0.0250992	2.87067	15.4609	42.9641	13.4208	8.50525	17.4229	7.71791	74.4328	4.70952	4.32801	1.68398	2.65754	23.7919	2.20781	11.9884	1.09208
hsa-miR-135a-5p	-1.62794	0.0091121	100.474	66.7629	202.409	245.409	322.254	32.5227	136.993	418.592	117.738	33.5421	94.3028	6.20093	62.9333	6.62344	41.9593	88.4582
hsa-miR-133a-5p	-1.63702	0.0135902	10.5258	3.51384	23.8689	11.5036	9.45028	5.80762	11.5769	26.5305	2.82571	1.082	0.841989	0	12.2797	2.20781	7.49273	3.27623
hsa-miR-3622a-3p	-1.64599	0.0115056	13.3965	2.1083	12.4118	11.5036	1.89006	6.96915	6.75317	17.687	0	4.32801	4.20994	3.54339	4.60488	2.20781	1.49855	0
hsa-miR-585-5p	-1.6581	0.00148241	12.4396	3.51384	14.3214	17.2553	18.9006	3.48457	16.4006	11.7913	5.65142	3.246	5.89392	5.31508	3.06992	2.20781	1.49855	1.09208
hsa-miR-146b-3p	-1.66104	1.78438e-07	10327.7	9836.64	13132.7	12147.8	7898.54	6280.36	17431.9	7980.52	3395.56	5157.9	2323.05	1231.33	3239.53	2366.78	4913.73	3648.63
hsa-miR-4709-5p	-1.67413	6.28844e-06	85.1633	88.5487	59.195	53.6833	47.2514	104.537	88.7559	95.0676	36.7342	32.46	10.1039	20.3745	36.839	8.83126	34.4666	9.82868
hsa-miR-30d-5p	-1.68326	1.8788e-08	1.05264e+06	437348	644505	743694	783370	434645	1.32768e+06	1.11772e+06	274892	137960	236305	172538	278512	355487	316652	222642
hsa-miR-490-3p	-1.7023	0.0245205	39.2325	38.6522	170.902	145.712	73.7122	13.9383	24.1185	201.19	11.3028	7.57401	99.3547	31.0046	6.90732	2.20781	28.4724	1.09208
hsa-miR-29b-2-5p	-1.70606	2.19913e-06	266.973	210.127	274.015	389.204	237.202	163.775	437.991	415.644	95.1322	37.8701	58.0972	83.2696	122.797	58.5071	199.307	58.9721
hsa-miR-195-3p	-1.71149	0.000200065	3584.51	2072.46	2179.71	1480.13	2318.15	6118.91	5966.91	4846.97	1627.61	1383.88	270.278	309.161	1052.98	889.749	1963.1	807.044
hsa-miR-125a-5p	-1.72914	8.92783e-07	152722	97757.8	81029.3	51840.8	79999.4	100186	226268	171152	38764	23887.4	24761.2	39339.6	59689.2	28160.7	48263.7	18574
hsa-miR-6501-3p	-1.73841	0.00042864	10.5258	13.3526	15.2761	9.5863	9.45028	5.80762	6.75317	5.89567	0.941903	5.41001	3.36796	3.54339	2.30244	2.20781	2.99709	1.09208
hsa-miR-523-3p	-1.74306	0.0290579	5.74135	2.1083	6.6833	34.5107	4.72514	1.16152	4.82369	8.10654	0.941903	3.246	5.89392	0	1.53496	4.41563	0	0
hsa-miR-6501-5p	-1.77673	8.23998e-08	217.214	152.501	148.942	132.291	165.38	120.799	202.595	164.342	92.3065	63.8381	16.8398	45.1782	38.374	30.9094	61.4404	22.9336
hsa-miR-6836-3p	-1.78938	0.00164349	20.0947	4.91937	14.3214	3.83452	16.0655	6.96915	5.78843	11.0544	0	2.164	5.05193	0.885847	4.60488	2.20781	2.99709	4.3683
hsa-miR-4703-3p	-1.79095	0.0246011	4.78445	1.40554	23.8689	21.0899	5.67017	1.16152	11.5769	30.2153	4.70952	2.164	3.36796	0	0.76748	2.20781	11.9884	0
hsa-miR-6506-5p	-1.87192	0.000134739	8.61202	10.5415	5.72855	9.5863	7.56022	16.2613	9.64739	8.8435	2.82571	2.164	1.68398	4.42923	3.06992	0	1.49855	3.27623
hsa-miR-30b-3p	-1.89804	6.90059e-11	455.48	359.114	376.175	366.197	411.087	343.811	985.963	671.369	189.323	107.118	110.301	99.2148	114.355	143.508	185.82	93.9185
hsa-miR-6827-5p	-1.91537	7.26499e-06	13.3965	12.6498	12.4118	17.2553	7.56022	10.4537	12.5416	16.95	2.82571	2.164	3.36796	2.65754	3.8374	3.31172	7.49273	1.09208
hsa-miR-3614-5p	-1.92522	7.66784e-07	221.999	118.768	139.395	124.622	102.063	44.1379	261.444	134.863	59.3399	50.8541	15.9978	30.1188	21.4894	32.0133	56.9448	25.1177
hsa-miR-511-5p	-1.93828	4.87127e-06	9439.73	5977.04	4225.76	3523.93	2920.14	5965.59	12258	8004.1	3293.84	1577.56	476.566	763.6	939.395	1595.15	2463.61	1895.84
hsa-miR-150-3p	-1.97826	1.4278e-07	233.481	211.533	233.916	243.492	175.775	434.41	265.303	237.301	77.2361	60.5921	25.2597	29.2329	82.1203	33.1172	151.353	40.4068
p-hsa-miR-317	-1.99267	1.85257e-08	2169.27	889.704	1375.81	1531.89	1640.57	645.807	1039.99	1519.61	328.724	278.074	383.105	146.165	386.81	117.014	584.433	400.792
hsa-miR-451b	-2.07394	7.00868e-06	14.3534	39.355	50.6022	84.3595	91.6677	84.7913	67.5317	43.4805	15.0705	14.066	10.1039	33.6622	9.97724	13.2469	2.99709	5.46038
hsa-miR-6811-5p	-2.08337	0.00506479	32.5343	12.6498	13.3666	1.91726	14.1754	2.32305	55.9548	14.0022	6.59332	3.246	0.841989	0	3.06992	1.10391	1.49855	13.1049
mmu-miR-5126	-2.10617	9.03235e-06	40.1894	22.4886	42.0093	53.6833	59.5368	12.7768	15.4358	80.3285	17.8962	5.41001	10.9459	4.42923	9.20976	3.31172	5.99419	13.1049
hsa-miR-326	-2.13054	3.56048e-09	1531.03	1432.24	2158.71	2630.48	1383.52	702.722	2408.95	1832.08	476.603	427.391	223.127	147.051	671.545	323.445	597.92	224.968
hsa-miR-6502-5p	-2.15326	6.28844e-06	62.1979	16.1637	24.8237	13.4208	25.5158	22.069	67.5317	41.2697	8.47713	4.32801	4.20994	4.42923	6.13984	6.62344	20.9796	4.3683
hsa-miR-4683	-2.16825	8.49085e-05	212.43	147.581	267.332	164.884	193.731	69.6915	305.822	240.985	85.7132	46.5261	24.4177	11.516	104.377	6.62344	38.9622	5.46038
hsa-miR-375	-2.17972	3.81915e-05	42227.6	15556.5	16969.9	12864.8	24077.4	8432.67	58265.4	28415.6	8801.15	3442.93	2768.46	989.491	7591.91	1768.46	3497.61	12960.8
p-hsa-miR-12	-2.18358	0.000142266	17.224	18.9747	19.0952	34.5107	88.8326	42.9764	10.6121	22.1087	2.82571	19.476	2.52597	11.516	2.30244	3.31172	2.99709	5.46038
hsa-miR-519a-3p	-2.2034	0.00599983	3.82756	0.702768	13.3666	15.3381	8.50525	1.16152	2.89422	31.6892	0.941903	3.246	3.36796	0	3.06992	0	1.49855	1.09208
hsa-miR-1298-5p	-2.30411	0.000509511	59.3272	2.81107	12.4118	11.5036	43.4713	4.6461	43.4132	20.6348	11.3028	3.246	5.05193	4.42923	3.06992	5.51954	1.49855	0
hsa-miR-451a	-2.31346	1.60819e-06	120211	221204	849923	835563	925486	704723	271337	527328	81908.9	194474	55095.5	223666	92720.8	40292.6	91699.1	50037.8
hsa-miR-30a-5p	-2.32339	1.50177e-07	351730	163701	584269	764182	357609	199177	340498	548577	98654	151539	54943.1	35100.8	118408	45466.6	97126.8	18425.5
hsa-miR-518a-3p	-2.32977	0.00447358	20.0947	4.91937	29.5975	49.8488	4.72514	1.16152	7.71791	33.9001	0.941903	4.32801	10.1039	0	6.13984	1.10391	0	0
hsa-miR-3195	-2.34124	3.03719e-06	1852.54	845.429	2722.01	4812.32	3665.76	1056.99	734.166	3745.96	339.085	511.787	479.092	136.42	607.844	128.053	1016.01	306.873
hsa-miR-6761-5p	-2.36396	1.8788e-08	45.9308	23.1913	34.3713	42.1797	20.7906	32.5227	109.98	53.798	13.1866	8.65601	5.05193	8.85847	6.90732	6.62344	13.4869	4.3683
hsa-miR-126-3p	-2.4023	3.42248e-08	1.55091e+06	801336	1.28754e+06	1.54325e+06	1.30083e+06	1.2013e+06	1.45339e+06	2.48785e+06	601856	373835	104626	74613.1	225356	127903	436077	115855
hsa-miR-516a-5p	-2.44453	0.000224744	216.257	50.5993	215.775	241.575	103.953	23.2305	104.192	565.247	29.199	31.378	12.6298	2.65754	60.6309	8.83126	85.4171	7.64453
hsa-miR-30a-3p	-2.46849	1.92725e-08	56050.8	25450.7	31854.5	30609.1	31806.8	23921.6	61669	66010.1	12138.3	12075.1	3598.66	2700.95	8429.23	3963.03	10717.6	1602.08
hsa-miR-4800-3p	-2.49187	9.11055e-10	44.017	23.8941	28.6427	15.3381	24.5707	19.7459	26.0479	40.5327	7.53523	7.57401	8.41989	3.54339	4.60488	1.10391	1.49855	2.18415
hsa-miR-133a-3p	-2.50814	0.000194717	20.0947	3.51384	27.688	17.2553	15.1204	5.80762	10.6121	14.7392	0	2.164	1.68398	0	8.44228	0	2.99709	1.09208
hsa-miR-5705	-2.54771	0.00434393	5.74135	2.81107	3.81903	1.91726	8.50525	4.6461	33.7658	25.0566	0	0	7.5779	0	0	1.10391	1.49855	0
hsa-miR-30c-2-3p	-2.54805	3.998e-10	5758.57	3269.27	6989.78	9231.61	3797.12	3483.41	6338.33	6674.63	1199.04	1789.63	664.329	330.421	1378.39	521.044	1183.85	257.73
hsa-miR-218-1-3p	-2.56151	5.70175e-13	180.852	176.395	313.161	477.398	186.17	242.759	189.089	246.881	34.8504	50.8541	43.7834	19.4886	77.5155	20.9742	58.4433	18.5653
hsa-miR-4532	-2.59832	2.6618e-10	2849.62	691.523	957.622	2061.06	1818.23	763.121	909.748	1302.94	201.567	216.4	249.229	58.4659	294.712	92.7282	395.616	251.177
hsa-miR-518e-3p	-2.67266	0.00180433	18.1809	4.91937	12.4118	105.449	12.2854	0	10.6121	37.5849	0	4.32801	9.26188	0	3.8374	3.31172	0	1.09208
hsa-miR-338-5p	-2.67771	7.13291e-11	2885.03	1512.36	2228.4	2080.23	1820.12	551.724	3137.33	2766.54	708.311	291.058	315.746	117.818	349.971	172.21	391.121	139.786
hsa-miR-486-5p	-2.71889	2.01166e-15	16994.4	25637.7	25331.6	41297.8	47454.6	43955.6	26661.5	33387.2	3856.15	6467.12	2408.93	9809.87	3552.66	2253.07	6099.08	3353.77
hsa-miR-139-5p	-2.77312	2.88913e-14	11473.1	9114.89	9885.56	6975	9959.65	21344.2	18647.4	12492.9	2935.91	2064.46	1063.43	885.847	2340.05	904.1	2865.22	785.203
hsa-miR-4732-5p	-2.8252	5.913e-08	5.74135	17.5692	28.6427	28.7589	36.8561	25.5535	25.0832	22.1087	1.88381	7.57401	1.68398	7.08677	1.53496	0	2.99709	1.09208
hsa-miR-206	-2.839	0.000460013	9.56891	22.4886	7.63806	124.622	118.128	347.296	25.0832	26.5305	0.941903	2.164	15.1558	1.77169	7.6748	0	13.4869	28.394
hsa-miR-184	-2.91316	9.68663e-06	1524.33	337.328	187.133	722.807	917.622	87.1143	464.039	3370.85	211.928	38.9521	49.6773	108.959	72.1431	25.3899	290.718	32.7623
hsa-miR-211-5p	-2.91543	3.72444e-05	82.2926	10.5415	33.4165	9.5863	10.3953	2.32305	82.0028	15.4761	10.3609	2.164	1.68398	0.885847	0.76748	2.20781	5.99419	2.18415
hsa-miR-4732-3p	-2.94589	5.02792e-11	22.0085	23.1913	18.1404	5.75178	34.021	27.8766	25.0832	29.4783	2.82571	2.164	3.36796	6.20093	2.30244	1.10391	1.49855	2.18415
hsa-miR-4724-5p	-2.97555	1.05613e-05	43.0601	12.6498	9.54758	21.0899	10.3953	9.29219	177.512	24.3196	3.76761	4.32801	3.36796	8.85847	3.06992	3.31172	0	4.3683
hsa-miR-4521	-3.00445	3.67619e-07	203.818	279.701	1314.7	34.5107	189.951	462.287	597.173	162.868	33.9085	55.1821	5.05193	23.9179	68.3057	28.7016	73.4288	56.788
hsa-miR-139-3p	-3.06645	7.92389e-15	442.084	422.363	307.432	450.556	309.024	871.143	839.323	453.966	108.319	58.4281	29.4696	28.3471	82.1203	24.286	98.9041	26.2098
hsa-miR-516b-5p	-3.14795	5.2684e-07	733.935	134.931	427.731	960.548	75.6022	36.0073	266.268	1798.18	49.9209	51.9361	59.7812	41.6348	19.9545	62.9227	109.394	17.4732
hsa-miR-522-3p	-3.60311	1.26044e-08	143.534	40.0577	141.304	210.899	78.4373	13.9383	50.1664	322.788	7.53523	5.41001	4.20994	0	13.8146	5.51954	25.4753	4.3683
