# Supplementary material for: Construction of miRNA–mRNA networks for the identification of lung cancer biomarkers in liquid biopsies
Source: Clin Transl Oncol. 2022 Oct 13;25(3):643–52. doi: 10.1007/s12094-022-02969-7 (PMC9941226; doi:10.1007/s12094-022-02969-7)
Supplement: Supplementary file 3 — Supplementary Table S3: Summary of the Pearson{\rsquo}s correlation coefficients. [file 12094_2022_2969_MOESM3_ESM.xlsx]

## Sheet: LUAD
Gene ID	miRNA ID	Pearson	P
AAMDC	hsa-miR-182-3p	-0.885278	0.00804157
ABCA3	hsa-miR-708-5p	-0.862719	0.0124386
ABCA6	hsa-miR-196a-3p	-0.844938	0.0166974
ABCA6	hsa-miR-196a-5p	-0.918687	0.00346476
ABCA8	hsa-miR-196a-5p	-0.788513	0.0351235
ABCA8	p-hsa-miR-227	-0.860294	0.0129774
ABCA9	hsa-miR-196a-3p	-0.79225	0.0336648
ABCA9	hsa-miR-212-3p	-0.758037	0.0483147
ABCA9	p-hsa-miR-227	-0.804841	0.0290028
ABCC9	hsa-miR-196a-5p	-0.759874	0.0474538
ABCC9	p-hsa-miR-227	-0.875921	0.00973197
ABI3BP	hsa-miR-196a-3p	-0.776043	0.0402408
ABTB1	hsa-miR-2116-3p	-0.90064	0.005662
AC018647,3	hsa-miR-9-3p	-0.77683	0.0399066
ACOXL	hsa-miR-149-5p	-0.759754	0.0475095
ACP5	hsa-miR-514a-3p	-0.825616	0.0221509
ACVRL1	hsa-miR-514a-3p	-0.863506	0.0122664
ADAM33	hsa-miR-196a-3p	-0.80696	0.0282565
ADAM33	hsa-miR-196a-5p	-0.768148	0.0436809
ADAM33	hsa-miR-577	-0.787488	0.0355298
ADAMTS1	efu,miR,9277	-0.803085	0.0296296
ADAMTS1	hsa-miR-92b-3p	-0.76786	0.0438093
ADAMTS1	p-hsa-miR-227	-0.894388	0.00657217
ADAMTS15	hsa-miR-196a-5p	-0.801158	0.0303266
ADAMTS4	hsa-miR-615-3p	-0.902889	0.00535363
ADAMTS9	hsa-miR-487a-3p	-0.771168	0.0423465
ADAMTS9	p-hsa-miR-227	-0.769888	0.0429092
ADAMTSL3	hsa-miR-196a-3p	-0.96575	0.00040934
ADAMTSL3	hsa-miR-196a-5p	-0.781779	0.0378389
ADCY4	hsa-miR-34b-5p	-0.770016	0.0428527
ADCY4	hsa-miR-4488	-0.845288	0.0166067
ADCYAP1	hsa-miR-577	-0.934047	0.00207026
ADCYAP1R1	hsa-miR-1254	-0.799502	0.0309322
ADCYAP1R1	hsa-miR-877-5p	-0.929681	0.00242422
ADH1B	efu,miR,9277	-0.839573	0.0181244
ADH1B	hsa-miR-449b-5p	-0.867936	0.0113233
ADIRF	hsa-miR-2116-3p	-0.763917	0.0455887
ADPRH	hsa-miR-2116-3p	-0.781219	0.03807
ADRB1	hsa-miR-130b-5p	-0.848827	0.0157048
ADRB1	hsa-miR-149-5p	-0.940702	0.00159262
ADRB1	hsa-miR-514a-3p	-0.791172	0.034082
ADRB1	hsa-miR-671-5p	-0.890723	0.00714283
ADRB2	hsa-miR-135b-3p	-0.795258	0.0325157
ADRB2	hsa-miR-135b-5p	-0.870007	0.0108972
ADRB2	hsa-miR-514a-3p	-0.954849	0.00081197
ADTRP	hsa-miR-135b-3p	-0.780734	0.0382703
ADTRP	hsa-miR-135b-5p	-0.831802	0.02031
ADTRP	hsa-miR-514a-3p	-0.953848	0.000857254
AGBL1	hsa-miR-449b-5p	-0.79312	0.0333303
AGER	hsa-miR-449a	-0.825143	0.0222956
AGER	hsa-miR-449b-5p	-0.831307	0.0204539
AGTR2	hsa-miR-323a-3p	-0.855309	0.0141266
AGTR2	hsa-miR-369-3p	-0.917774	0.00356098
AGTR2	hsa-miR-449c-5p	-0.800596	0.0305314
AGTR2	hsa-miR-485-3p	-0.858461	0.0133936
AGTR2	hsa-miR-656-3p	-0.764829	0.0451735
AIF1	hsa-miR-514a-3p	-0.939343	0.00168421
AK1	hsa-miR-369-3p	-0.839101	0.0182531
AK1	hsa-miR-485-3p	-0.784312	0.0368044
ALAS2	hsa-miR-514a-3p	-0.763234	0.045901
ALOX5AP	hsa-miR-514a-3p	-0.935402	0.00196703
ALS2CR12	hsa-miR-2116-3p	-0.796106	0.0321959
AMICA1	hsa-miR-514a-3p	-0.832833	0.0200117
AMPD1	hsa-miR-577	-0.857371	0.0136445
ANGPT1	hsa-miR-135b-3p	-0.910703	0.00435958
ANGPT1	hsa-miR-135b-5p	-0.938976	0.00170948
ANGPTL1	hsa-miR-196a-3p	-0.922224	0.00310616
ANGPTL1	hsa-miR-196a-5p	-0.91278	0.00411528
ANK2	efu,miR,9277	-0.761273	0.0468038
ANK2	hsa-miR-212-3p	-0.860608	0.012907
ANK2	p-hsa-miR-227	-0.839972	0.0180161
ANKRD1	hsa-miR-135b-3p	-0.848643	0.0157509
ANKRD1	hsa-miR-135b-5p	-0.826727	0.0218136
ANKRD1	hsa-miR-323a-3p	-0.824228	0.0225765
ANKRD1	hsa-miR-449c-5p	-0.884769	0.00812881
ANKRD1	hsa-miR-514a-3p	-0.892086	0.00692732
ANKRD1	hsa-miR-95-3p	-0.785181	0.036453
ANKRD33B	hsa-miR-34b-5p	-0.821597	0.0233958
ANKRD36BP2	hsa-miR-1908-5p	-0.772981	0.0415563
ANO2	hsa-miR-1254	-0.838222	0.0184942
ANO2	hsa-miR-877-5p	-0.8616	0.0126855
ANXA3	hsa-miR-514a-3p	-0.871256	0.0106448
ANXA6	hsa-miR-1908-5p	-0.852824	0.0147202
ANXA8L1	hsa-miR-205-5p	-0.79965	0.030878
AOC3	hsa-miR-196a-3p	-0.773566	0.0413033
AOX1	p-hsa-miR-227	-0.873381	0.0102233
AP1S2	hsa-miR-135b-5p	-0.84651	0.0162922
AP1S2	hsa-miR-514a-3p	-0.891492	0.00702082
AP1S2	hsa-miR-95-3p	-0.871872	0.0105215
APCDD1	hsa-miR-196a-3p	-0.755742	0.0494021
APCDD1	hsa-miR-196a-5p	-0.857358	0.0136475
APLF	hsa-miR-615-3p	-0.757018	0.0487957
APOH	hsa-miR-135b-3p	-0.795989	0.03224
APOH	hsa-miR-135b-5p	-0.862301	0.0125305
APOH	hsa-miR-514a-3p	-0.925039	0.00283708
APOL3	hsa-miR-149-5p	-0.875443	0.00982338
APOL3	hsa-miR-205-5p	-0.833635	0.0197816
APOL3	hsa-miR-671-5p	-0.848355	0.0158234
APOL3	hsa-miR-7974	-0.786637	0.0358686
AQP4	hsa-miR-449a	-0.811713	0.0266214
AQP4	hsa-miR-449b-5p	-0.855044	0.0141892
AQP9	hsa-miR-514a-3p	-0.881914	0.00862798
AQP9	hsa-miR-95-3p	-0.810456	0.0270486
ARHGAP15	hsa-miR-2116-3p	-0.874068	0.010089
ARHGAP18	hsa-miR-135b-3p	-0.900008	0.00575043
ARHGAP18	hsa-miR-135b-5p	-0.927013	0.00265684
ARHGAP18	hsa-miR-449a	-0.767305	0.0440575
ARHGAP18	hsa-miR-514a-3p	-0.931262	0.00229226
ARHGAP29	hsa-miR-1254	-0.959492	0.000620622
ARHGAP29	hsa-miR-429	-0.909232	0.00453766
ARHGAP29	hsa-miR-877-5p	-0.849887	0.0154402
ARHGAP29	hsa-miR-96-5p	-0.786611	0.0358791
ARHGAP6	hsa-miR-1254	-0.906617	0.00486455
ARHGDIB	hsa-miR-135b-5p	-0.871862	0.0105236
ARHGDIB	hsa-miR-514a-3p	-0.903616	0.00525609
ARHGEF15	hsa-miR-196a-3p	-0.766236	0.0445376
ARHGEF15	hsa-miR-34b-5p	-0.75519	0.0496656
ARHGEF15	hsa-miR-4488	-0.773021	0.0415391
ARHGEF26	hsa-miR-1254	-0.917387	0.00360229
ARHGEF3	hsa-miR-149-5p	-0.799778	0.0308308
ARHGEF3	hsa-miR-671-5p	-0.769062	0.0432746
ARHGEF6	hsa-miR-149-5p	-0.768007	0.0437439
ARRB2	hsa-miR-514a-3p	-0.869477	0.0110055
ARRDC4	hsa-miR-514a-3p	-0.803874	0.0293471
ASPA	hsa-miR-196a-3p	-0.968064	0.000344095
ASPA	hsa-miR-196a-5p	-0.889469	0.00734433
ATF3	hsa-miR-130b-5p	-0.791958	0.0337778
ATF3	hsa-miR-135b-3p	-0.784674	0.0366578
ATF3	hsa-miR-149-5p	-0.765148	0.0450288
ATF3	hsa-miR-323a-3p	-0.835447	0.0192672
ATF3	hsa-miR-449c-5p	-0.889966	0.00726405
ATF3	hsa-miR-514a-3p	-0.806226	0.0285137
ATP1A2	hsa-miR-196a-5p	-0.814503	0.0256872
ATP1A2	hsa-miR-577	-0.790005	0.0345372
ATP2B1	hsa-miR-1908-5p	-0.846186	0.0163751
ATXN3	hsa-miR-182-3p	-0.838621	0.0183846
ATXN3	hsa-miR-95-3p	-0.872682	0.0103608
B3GALNT1	hsa-miR-130b-5p	-0.773207	0.0414584
B3GALNT1	hsa-miR-135b-3p	-0.848305	0.0158359
B3GALNT1	hsa-miR-135b-5p	-0.791651	0.0338963
B3GALNT1	hsa-miR-149-5p	-0.800667	0.0305054
B3GALNT1	hsa-miR-182-3p	-0.874356	0.0100331
B3GALNT1	hsa-miR-449c-5p	-0.840469	0.0178816
B3GALNT1	hsa-miR-514a-3p	-0.826514	0.0218781
B3GALNT1	hsa-miR-671-5p	-0.816625	0.0249891
B3GALNT1	hsa-miR-95-3p	-0.92264	0.00306549
BCL2A1	hsa-miR-514a-3p	-0.930658	0.00234216
BDNF	hsa-miR-34b-5p	-0.824943	0.0223568
BIN2	hsa-miR-514a-3p	-0.772001	0.0419828
BIRC3	hsa-miR-4443	-0.785743	0.0362271
BIRC3	hsa-miR-708-5p	-0.777036	0.0398193
BMP2	hsa-miR-369-3p	-0.784825	0.0365968
BMP5	hsa-miR-182-3p	-0.819538	0.0240485
BMPER	hsa-miR-449b-5p	-0.781913	0.037784
BMPER	hsa-miR-92b-3p	-0.779325	0.0388567
BMPR2	hsa-miR-369-3p	-0.841145	0.0176995
BMPR2	hsa-miR-708-5p	-0.810106	0.0271681
BMX	hsa-miR-1908-5p	-0.911245	0.00429509
BRINP3	hsa-miR-196a-3p	-0.850753	0.0152258
BRINP3	hsa-miR-196a-5p	-0.781923	0.0377796
BST1	hsa-miR-369-3p	-0.824666	0.0224417
BTG2	hsa-miR-369-3p	-0.833396	0.01985
BTK	hsa-miR-514a-3p	-0.793619	0.033139
BTNL8	hsa-miR-514a-3p	-0.835031	0.0193846
BTNL9	hsa-miR-514a-3p	-0.77467	0.0408279
C10orf54	hsa-miR-2116-3p	-0.769354	0.0431452
C10orf67	hsa-miR-149-5p	-0.864155	0.0121256
C10orf67	hsa-miR-514a-3p	-0.851165	0.0151245
C10orf67	hsa-miR-671-5p	-0.806559	0.0283967
C11orf21	hsa-miR-2116-3p	-0.755478	0.0495281
C11orf96	hsa-miR-369-3p	-0.85451	0.014316
C19orf38	hsa-miR-514a-3p	-0.819675	0.0240048
C19orf59	hsa-miR-135b-3p	-0.815092	0.0254923
C19orf59	hsa-miR-135b-5p	-0.877542	0.00942578
C19orf59	hsa-miR-514a-3p	-0.979701	0.000111537
C1orf162	hsa-miR-149-5p	-0.796008	0.0322329
C1orf162	hsa-miR-514a-3p	-0.948871	0.00110437
C1orf21	hsa-miR-708-5p	-0.86341	0.0122874
C1orf21	hsa-miR-7974	-0.890179	0.0072298
C1QA	hsa-miR-149-5p	-0.78238	0.0375919
C1QA	hsa-miR-514a-3p	-0.934566	0.00203032
C1QA	hsa-miR-671-5p	-0.75804	0.0483131
C1QB	hsa-miR-514a-3p	-0.893853	0.00665386
C1QTNF2	efu,miR,9277	-0.776564	0.0400192
C1QTNF2	hsa-miR-196a-3p	-0.839806	0.0180611
C20orf202	hsa-miR-1254	-0.762848	0.0460778
C20orf202	hsa-miR-130b-5p	-0.773511	0.041327
C20orf202	hsa-miR-183-5p	-0.81462	0.0256484
C20orf202	hsa-miR-96-5p	-0.821695	0.0233648
C3AR1	hsa-miR-149-5p	-0.80495	0.0289642
C3AR1	hsa-miR-514a-3p	-0.853101	0.0146534
C3AR1	hsa-miR-671-5p	-0.795954	0.0322531
C4BPA	hsa-miR-449a	-0.767522	0.0439603
C4BPA	hsa-miR-449b-5p	-0.801631	0.0301547
C4orf32	hsa-miR-1908-5p	-0.780081	0.0385416
C5	hsa-miR-212-3p	-0.863505	0.0122668
C5AR1	hsa-miR-514a-3p	-0.895579	0.00639273
CA2	hsa-miR-514a-3p	-0.780305	0.0384483
CA3	efu,miR,9277	-0.853773	0.0144919
CA3	p-hsa-miR-227	-0.89528	0.00643753
CA4	hsa-miR-514a-3p	-0.800123	0.0307045
CACNB4	hsa-miR-34b-5p	-0.790896	0.0341896
CADPS	hsa-miR-577	-0.894643	0.0065336
CADPS	hsa-miR-891a-5p	-0.812112	0.0264866
CALCRL	hsa-miR-205-5p	-0.809327	0.0274353
CAMK2N1	hsa-miR-183-5p	-0.765022	0.0450861
CAMP	hsa-miR-514a-3p	-0.859318	0.013198
CARD16	hsa-miR-514a-3p	-0.934928	0.00200276
CASP1	hsa-miR-149-5p	-0.796052	0.0322161
CASP1	hsa-miR-514a-3p	-0.863032	0.01237
CASQ2	hsa-miR-1254	-0.908599	0.00461556
CASQ2	hsa-miR-877-5p	-0.848757	0.0157223
CAT	hsa-miR-135b-3p	-0.830352	0.0207333
CAT	hsa-miR-135b-5p	-0.873905	0.0101208
CAT	hsa-miR-449a	-0.785538	0.0363095
CAT	hsa-miR-449c-5p	-0.819459	0.0240737
CAT	hsa-miR-514a-3p	-0.801669	0.0301408
CAV1	hsa-miR-135b-3p	-0.813979	0.0258611
CAV1	hsa-miR-135b-5p	-0.760904	0.0469747
CAV1	hsa-miR-449a	-0.900855	0.00563196
CAV2	hsa-miR-449a	-0.770739	0.0425346
CBX7	hsa-miR-34b-5p	-0.907746	0.00472182
CCDC141	hsa-miR-196a-3p	-0.763519	0.0457705
CCDC68	hsa-miR-449a	-0.774118	0.0410655
CCDC85A	hsa-miR-135b-3p	-0.919456	0.00338481
CCDC85A	hsa-miR-135b-5p	-0.864994	0.0119448
CCDC85A	hsa-miR-449a	-0.890165	0.00723199
CCDC85A	hsa-miR-449c-5p	-0.893064	0.0067752
CCDC85A	hsa-miR-514a-3p	-0.804588	0.0290928
CCDC85A	hsa-miR-671-5p	-0.769884	0.0429112
CCL14	hsa-miR-196a-3p	-0.758239	0.0482194
CCL14	hsa-miR-196a-5p	-0.804579	0.0290959
CCL17	hsa-miR-135b-3p	-0.807425	0.0280941
CCL17	hsa-miR-135b-5p	-0.767247	0.0440834
CCL17	hsa-miR-449a	-0.79155	0.0339355
CCL17	hsa-miR-449b-5p	-0.871277	0.0106407
CCL21	hsa-miR-196a-3p	-0.825071	0.0223177
CCL3	hsa-miR-149-5p	-0.839882	0.0180405
CCL3	hsa-miR-514a-3p	-0.796916	0.0318921
CCL3	hsa-miR-671-5p	-0.804933	0.0289704
CCL4	hsa-miR-149-5p	-0.78048	0.0383759
CCL5	hsa-miR-149-5p	-0.770511	0.0426348
CCND2	hsa-miR-4488	-0.770646	0.0425754
CCR1	hsa-miR-514a-3p	-0.935484	0.00196088
CCR1	hsa-miR-95-3p	-0.762133	0.0464065
CCRL2	hsa-miR-149-5p	-0.860964	0.0128272
CCRL2	hsa-miR-514a-3p	-0.88334	0.00837657
CCRL2	hsa-miR-671-5p	-0.807453	0.0280842
CD101	hsa-miR-149-5p	-0.806672	0.0283571
CD101	hsa-miR-4443	-0.763936	0.04558
CD101	hsa-miR-9-3p	-0.813916	0.0258823
CD177	hsa-miR-1908-5p	-0.863627	0.0122402
CD274	hsa-miR-514a-3p	-0.82276	0.0230317
CD300E	hsa-miR-135b-3p	-0.808673	0.0276609
CD300E	hsa-miR-135b-5p	-0.825032	0.0223294
CD300E	hsa-miR-95-3p	-0.8938	0.00666188
CD300LF	hsa-miR-514a-3p	-0.85028	0.0153426
CD300LG	hsa-miR-182-3p	-0.822886	0.0229923
CD34	hsa-miR-196a-3p	-0.816987	0.0248711
CD34	hsa-miR-196a-5p	-0.91401	0.00397434
CD36	hsa-miR-135b-5p	-0.768115	0.0436954
CD52	hsa-miR-514a-3p	-0.896271	0.00628978
CD53	hsa-miR-514a-3p	-0.863162	0.0123416
CD58	hsa-miR-514a-3p	-0.897767	0.00607045
CD69	hsa-miR-369-3p	-0.755212	0.0496553
CD69	hsa-miR-708-5p	-0.79776	0.031577
CD83	hsa-miR-514a-3p	-0.874183	0.0100666
CD86	hsa-miR-514a-3p	-0.939705	0.00165955
CD97	hsa-miR-34b-5p	-0.779274	0.038878
CDH19	hsa-miR-514a-3p	-0.828687	0.0212256
CDK15	hsa-miR-708-5p	-0.77699	0.0398387
CDK15	hsa-miR-7974	-0.773799	0.0412029
CDKN2B	hsa-miR-514a-3p	-0.943137	0.00143605
CDO1	hsa-miR-182-3p	-0.782795	0.0374219
CDR1	hsa-miR-34b-5p	-0.888803	0.00745261
CDR1	hsa-miR-4488	-0.756726	0.0489342
CEACAM3	hsa-miR-2116-3p	-0.859278	0.0132072
CEACAM4	hsa-miR-2116-3p	-0.801248	0.0302938
CEBPD	hsa-miR-369-3p	-0.86867	0.0111714
CEBPD	hsa-miR-485-3p	-0.802441	0.0298615
CFP	hsa-miR-1908-5p	-0.78648	0.0359315
CFTR	hsa-miR-514a-3p	-0.930206	0.00237991
CGNL1	hsa-miR-1910-5p	-0.767589	0.0439303
CGNL1	hsa-miR-708-5p	-0.904264	0.00517013
CGNL1	hsa-miR-7974	-0.809724	0.0272988
CH25H	hsa-miR-130b-5p	-0.783789	0.0370166
CH25H	hsa-miR-4443	-0.817568	0.0246823
CH25H	hsa-miR-708-5p	-0.793693	0.0331109
CH25H	hsa-miR-9-5p	-0.853047	0.0146664
CHN1	hsa-miR-615-3p	-0.772687	0.041684
CHRDL1	p-hsa-miR-227	-0.876454	0.00963069
CLDN11	hsa-miR-135b-3p	-0.787738	0.0354302
CLDN11	hsa-miR-135b-5p	-0.851133	0.0151323
CLDN11	hsa-miR-514a-3p	-0.768395	0.0435709
CLDN11	hsa-miR-95-3p	-0.839036	0.0182708
CLEC12A	hsa-miR-514a-3p	-0.782901	0.037379
CLEC1A	hsa-miR-135b-3p	-0.974035	0.00020575
CLEC1A	hsa-miR-135b-5p	-0.947022	0.00120574
CLEC1A	hsa-miR-449a	-0.920475	0.00328064
CLEC1A	hsa-miR-449b-5p	-0.813222	0.0261137
CLEC1A	hsa-miR-449c-5p	-0.855384	0.0141088
CLEC2B	hsa-miR-514a-3p	-0.84921	0.0156089
CLEC2B	hsa-miR-95-3p	-0.844279	0.0168692
CLEC4M	hsa-miR-135b-3p	-0.771217	0.0423251
CLEC4M	hsa-miR-323a-3p	-0.92309	0.00302191
CLEC4M	hsa-miR-449a	-0.828963	0.0211437
CLEC4M	hsa-miR-449c-5p	-0.933259	0.00213174
CLEC7A	hsa-miR-514a-3p	-0.9106	0.004372
CLEC9A	hsa-miR-2116-3p	-0.805604	0.028733
CLIC5	hsa-miR-449a	-0.818868	0.024263
CLIC5	hsa-miR-449b-5p	-0.885241	0.00804793
CLK1	hsa-miR-1908-5p	-0.810458	0.0270477
CNTFR	hsa-miR-196a-5p	-0.800775	0.0304658
CNTLN	hsa-miR-196a-3p	-0.829795	0.0208972
CNTLN	hsa-miR-196a-5p	-0.760877	0.0469872
CNTN4	p-hsa-miR-227	-0.802732	0.0297567
CNTN6	hsa-miR-135b-3p	-0.841806	0.0175223
CNTN6	hsa-miR-135b-5p	-0.94785	0.00115973
CNTN6	hsa-miR-514a-3p	-0.797034	0.0318477
CNTNAP3	hsa-miR-2116-3p	-0.76318	0.0459257
CNTNAP3B	hsa-miR-196a-3p	-0.864071	0.0121437
COL6A5	hsa-miR-1254	-0.780886	0.0382077
COL6A5	hsa-miR-429	-0.889863	0.00728056
COL6A5	hsa-miR-96-5p	-0.838946	0.0182955
COLEC12	hsa-miR-130b-5p	-0.89979	0.00578113
COLEC12	hsa-miR-135b-3p	-0.824019	0.022641
COLEC12	hsa-miR-149-5p	-0.784677	0.0366567
COLEC12	hsa-miR-182-3p	-0.8464	0.0163204
COLEC12	hsa-miR-323a-3p	-0.766912	0.0442336
COLEC12	hsa-miR-449a	-0.787773	0.0354163
COLEC12	hsa-miR-449c-5p	-0.90337	0.00528903
COLEC12	hsa-miR-671-5p	-0.827891	0.0214635
COLEC12	hsa-miR-95-3p	-0.793121	0.0333297
COLGALT2	hsa-miR-196a-5p	-0.802964	0.0296733
CPA3	hsa-miR-130b-5p	-0.8123	0.0264234
CPA3	hsa-miR-135b-3p	-0.860667	0.0128938
CPA3	hsa-miR-135b-5p	-0.791926	0.03379
CPA3	hsa-miR-149-5p	-0.847782	0.0159681
CPA3	hsa-miR-449a	-0.797039	0.0318458
CPA3	hsa-miR-449c-5p	-0.877971	0.00934578
CPA3	hsa-miR-514a-3p	-0.861271	0.0127588
CPA3	hsa-miR-671-5p	-0.849528	0.0155294
CPED1	hsa-miR-182-3p	-0.790247	0.0344426
CR1	hsa-miR-1908-5p	-0.788111	0.0352823
CRBN	hsa-miR-95-3p	-0.834381	0.019569
CREBRF	hsa-miR-2116-3p	-0.869258	0.0110504
CRISPLD2	hsa-miR-615-3p	-0.887208	0.00771593
CSF2RB	hsa-miR-2116-3p	-0.852013	0.0149171
CSF3	hsa-miR-514a-3p	-0.874101	0.0100827
CSRNP1	hsa-miR-369-3p	-0.903889	0.00521972
CSRNP1	hsa-miR-485-3p	-0.762913	0.046048
CST7	hsa-miR-514a-3p	-0.795583	0.0323932
CSTA	hsa-miR-514a-3p	-0.897289	0.00613998
CTNNAL1	hsa-miR-135b-3p	-0.803719	0.0294025
CTNNAL1	hsa-miR-182-3p	-0.911657	0.00424634
CTNNAL1	hsa-miR-95-3p	-0.925513	0.00279321
CTSF	hsa-miR-182-3p	-0.840904	0.0177641
CTSF	hsa-miR-323a-3p	-0.794184	0.0329234
CTSG	p-hsa-miR-227	-0.848147	0.0158757
CTSO	hsa-miR-149-5p	-0.791042	0.0341327
CTSO	hsa-miR-671-5p	-0.786916	0.0357573
CTSS	hsa-miR-514a-3p	-0.914786	0.00388702
CX3CL1	hsa-miR-135b-3p	-0.767659	0.0438989
CX3CL1	hsa-miR-135b-5p	-0.813813	0.0259164
CX3CL1	hsa-miR-514a-3p	-0.781592	0.0379161
CX3CR1	hsa-miR-135b-5p	-0.801196	0.0303128
CX3CR1	hsa-miR-514a-3p	-0.876109	0.00969621
CXCR4	hsa-miR-369-3p	-0.782214	0.0376603
CYB5A	hsa-miR-514a-3p	-0.783449	0.0371552
CYBB	hsa-miR-514a-3p	-0.868776	0.0111494
CYBRD1	hsa-miR-2116-3p	-0.854784	0.0142509
CYP27A1	hsa-miR-514a-3p	-0.847807	0.0159617
CYP2U1	hsa-miR-130b-5p	-0.789014	0.0349261
CYP2U1	hsa-miR-149-5p	-0.906396	0.00489283
CYP2U1	hsa-miR-182-3p	-0.766074	0.0446104
CYP2U1	hsa-miR-514a-3p	-0.818847	0.0242698
CYP2U1	hsa-miR-671-5p	-0.85351	0.0145549
CYP2U1	hsa-miR-95-3p	-0.815383	0.0253963
CYR61	hsa-miR-1254	-0.823043	0.0229437
CYR61	hsa-miR-877-5p	-0.956619	0.000735409
CYSLTR1	hsa-miR-514a-3p	-0.799731	0.0308482
CYYR1	hsa-miR-196a-3p	-0.783105	0.0372956
CYYR1	hsa-miR-196a-5p	-0.954713	0.000818044
DAPK2	hsa-miR-135b-3p	-0.809802	0.0272722
DARC	hsa-miR-212-3p	-0.789161	0.0348679
DCC	hsa-miR-196a-5p	-0.800191	0.0306796
DDX3Y	hsa-miR-2116-3p	-0.816478	0.0250372
DENND2A	hsa-miR-196a-3p	-0.821089	0.0235559
DENND2A	hsa-miR-196a-5p	-0.869667	0.0109666
DES	hsa-miR-196a-5p	-0.822567	0.0230918
DES	hsa-miR-577	-0.820736	0.0236674
DES	hsa-miR-891a-5p	-0.808794	0.0276189
DKK2	hsa-miR-1910-5p	-0.820929	0.0236065
DKK2	hsa-miR-708-5p	-0.884146	0.00823629
DKK2	hsa-miR-7974	-0.771554	0.0421777
DLC1	hsa-miR-449b-5p	-0.775782	0.0403519
DMTN	hsa-miR-2116-3p	-0.831177	0.0204918
DNAJB4	hsa-miR-196a-5p	-0.812177	0.0264646
DOCK11	hsa-miR-514a-3p	-0.880155	0.00894415
DOK2	hsa-miR-149-5p	-0.775969	0.0402724
DPEP2	hsa-miR-514a-3p	-0.765561	0.0448423
DPH3	hsa-miR-369-3p	-0.769344	0.0431497
DPH3	hsa-miR-514a-3p	-0.761537	0.0466817
DUSP1	hsa-miR-708-5p	-0.803839	0.0293597
DUSP2	hsa-miR-449b-5p	-0.790831	0.0342146
EBF1	hsa-miR-196a-3p	-0.807026	0.0282333
EBF1	hsa-miR-196a-5p	-0.921393	0.00318839
ECSCR	hsa-miR-1908-5p	-0.869136	0.0110754
ECSCR,2	hsa-miR-615-3p	-0.762955	0.0460286
EFCC1	hsa-miR-135b-3p	-0.892615	0.00684475
EFCC1	hsa-miR-135b-5p	-0.931027	0.00231162
EFCC1	hsa-miR-514a-3p	-0.80609	0.0285615
EFCC1	hsa-miR-95-3p	-0.873654	0.0101697
EFEMP1	hsa-miR-615-3p	-0.790671	0.0342769
EGR1	hsa-miR-449b-5p	-0.926304	0.00272083
EGR3	efu,miR,9277	-0.875034	0.00990196
EGR3	hsa-miR-212-3p	-0.834751	0.0194638
ELTD1	hsa-miR-615-3p	-0.789148	0.0348734
EMP2	hsa-miR-135b-3p	-0.841739	0.0175403
EMP2	hsa-miR-449a	-0.896483	0.00625842
EMP2	hsa-miR-449b-5p	-0.822938	0.0229763
EMP2	hsa-miR-449c-5p	-0.901877	0.00549112
EMP3	hsa-miR-135b-3p	-0.760923	0.0469656
EMP3	hsa-miR-135b-5p	-0.826361	0.0219245
EMP3	hsa-miR-514a-3p	-0.891116	0.00708031
EMR1	hsa-miR-514a-3p	-0.78136	0.0380117
EMR1	hsa-miR-95-3p	-0.842225	0.0174108
EMR3	hsa-miR-514a-3p	-0.784681	0.0366549
ENPP4	hsa-miR-514a-3p	-0.822004	0.0232679
ERBB4	hsa-miR-449b-5p	-0.767468	0.0439845
ERG	hsa-miR-615-3p	-0.778431	0.039231
ESYT3	hsa-miR-135b-3p	-0.844257	0.0168751
ESYT3	hsa-miR-135b-5p	-0.756938	0.0488336
ESYT3	hsa-miR-4443	-0.795738	0.0323346
ESYT3	hsa-miR-449c-5p	-0.801018	0.0303774
ETS1	hsa-miR-34b-5p	-0.771149	0.0423551
FABP4	hsa-miR-656-3p	-0.774147	0.0410528
FABP5	hsa-miR-149-5p	-0.776642	0.0399864
FABP5	hsa-miR-514a-3p	-0.886637	0.00781147
FAM101B	hsa-miR-1908-5p	-0.756397	0.0490903
FAM13C	hsa-miR-196a-3p	-0.775483	0.0404799
FAM13C	hsa-miR-196a-5p	-0.954412	0.000831562
FAM167A	hsa-miR-149-5p	-0.788299	0.0352082
FAM180A	hsa-miR-615-3p	-0.922046	0.00312373
FAM181A	hsa-miR-449a	-0.775596	0.0404313
FAM181A	hsa-miR-449b-5p	-0.801482	0.0302088
FAM181A	hsa-miR-449c-5p	-0.76458	0.0452867
FAM184A	efu,miR,9277	-0.857985	0.0135027
FAM184A	hsa-miR-92b-3p	-0.904224	0.0051754
FAM188A	hsa-miR-182-3p	-0.785614	0.0362788
FAM189A2	hsa-miR-1254	-0.805908	0.0286257
FAM189A2	hsa-miR-877-5p	-0.847405	0.0160637
FAM198A	hsa-miR-1908-5p	-0.779276	0.0388769
FAM43A	hsa-miR-891a-5p	-0.885544	0.00799625
FAM46B	hsa-miR-130b-5p	-0.888019	0.00758136
FAM46B	hsa-miR-183-5p	-0.755891	0.0493309
FAM46B	hsa-miR-449a	-0.804496	0.0291255
FAM46B	hsa-miR-449c-5p	-0.840074	0.0179884
FAM46B	hsa-miR-9-5p	-0.784677	0.0366568
FAM46B	hsa-miR-96-5p	-0.817466	0.0247153
FAM49A	hsa-miR-369-3p	-0.931172	0.00229968
FAM49A	hsa-miR-485-3p	-0.799686	0.0308646
FAM65B	hsa-miR-2116-3p	-0.871969	0.0105023
FAT4	hsa-miR-196a-3p	-0.905008	0.00507231
FBLN1	hsa-miR-196a-5p	-0.812641	0.0263086
FCER1G	hsa-miR-514a-3p	-0.979729	0.000111152
FCGR2A	hsa-miR-514a-3p	-0.91236	0.00416402
FCGR2A	hsa-miR-95-3p	-0.756473	0.0490544
FCN1	hsa-miR-135b-3p	-0.771225	0.0423217
FCN1	hsa-miR-135b-5p	-0.791657	0.033894
FCN1	hsa-miR-514a-3p	-0.935671	0.00194685
FCN3	hsa-miR-149-5p	-0.855414	0.0141018
FCN3	hsa-miR-671-5p	-0.8186	0.024349
FERMT2	hsa-miR-182-3p	-0.794432	0.032829
FERMT2	hsa-miR-95-3p	-0.78237	0.0375961
FEZ1	hsa-miR-182-3p	-0.801796	0.0300949
FFAR4	hsa-miR-514a-3p	-0.827806	0.0214888
FGD3	hsa-miR-2116-3p	-0.838105	0.0185264
FGF10	hsa-miR-196a-3p	-0.844648	0.0167729
FGF2	hsa-miR-615-3p	-0.873843	0.0101329
FGFBP2	hsa-miR-95-3p	-0.834154	0.0196334
FGR	hsa-miR-514a-3p	-0.890499	0.0071785
FHL5	hsa-miR-196a-5p	-0.793565	0.03316
FILIP1	efu,miR,9277	-0.847884	0.0159422
FILIP1	p-hsa-miR-227	-0.819652	0.024012
FLJ34503	hsa-miR-449a	-0.781329	0.0380244
FMO2	hsa-miR-135b-5p	-0.80899	0.0275514
FMO2	hsa-miR-514a-3p	-0.823041	0.022944
FOS	hsa-miR-708-5p	-0.932117	0.00222265
FOSB	hsa-miR-449a	-0.826193	0.0219755
FOSB	hsa-miR-449c-5p	-0.80697	0.0282528
FPR1	hsa-miR-514a-3p	-0.838626	0.0183834
FPR2	hsa-miR-514a-3p	-0.872293	0.0104379
FPR2	hsa-miR-95-3p	-0.784131	0.036878
FREM1	efu,miR,9277	-0.765436	0.0448984
FREM1	hsa-miR-196a-5p	-0.807991	0.0278971
FREM2	efu,miR,9277	-0.774566	0.0408724
FXYD1	hsa-miR-675-3p	-0.848022	0.0159074
FXYD6	hsa-miR-196a-3p	-0.792326	0.0336354
FYN	hsa-miR-615-3p	-0.860127	0.0130149
FZD4	hsa-miR-196a-3p	-0.755784	0.0493819
FZD4	hsa-miR-577	-0.814367	0.0257323
G0S2	hsa-miR-135b-3p	-0.837089	0.0188077
G0S2	hsa-miR-135b-5p	-0.907791	0.00471617
G0S2	hsa-miR-514a-3p	-0.956677	0.000732977
GABARAPL1	hsa-miR-1908-5p	-0.768652	0.0434566
GADD45B	hsa-miR-149-5p	-0.761021	0.0469202
GADD45B	hsa-miR-514a-3p	-0.855349	0.0141172
GADD45B	hsa-miR-95-3p	-0.758336	0.0481741
GALNT18	hsa-miR-449a	-0.837156	0.018789
GAS7	hsa-miR-196a-3p	-0.958057	0.0006765
GATA6	hsa-miR-1910-5p	-0.790348	0.034403
GATA6	hsa-miR-34b-5p	-0.900524	0.00567811
GATA6,AS1	hsa-miR-135b-3p	-0.80786	0.0279424
GATA6,AS1	hsa-miR-135b-5p	-0.868229	0.0112626
GATA6,AS1	hsa-miR-182-3p	-0.787035	0.0357098
GATA6,AS1	hsa-miR-514a-3p	-0.79313	0.0333266
GATA6,AS1	hsa-miR-95-3p	-0.904815	0.00509758
GCA	hsa-miR-514a-3p	-0.789286	0.0348191
GCSAML	hsa-miR-130b-5p	-0.82981	0.020893
GCSAML	hsa-miR-182-3p	-0.789148	0.034873
GCSAML	hsa-miR-9-3p	-0.844778	0.0167392
GCSAML	hsa-miR-9-5p	-0.83269	0.020053
GFRA1	hsa-miR-577	-0.771617	0.0421504
GFRA1	hsa-miR-891a-5p	-0.788675	0.0350596
GGTA1P	hsa-miR-323a-3p	-0.799231	0.0310321
GGTA1P	hsa-miR-369-3p	-0.832165	0.0202046
GGTA1P	hsa-miR-485-3p	-0.762996	0.0460097
GGTA1P	hsa-miR-514a-3p	-0.805832	0.0286523
GIMAP2	hsa-miR-514a-3p	-0.858951	0.0132814
GIMAP4	hsa-miR-149-5p	-0.782314	0.0376191
GIMAP4	hsa-miR-514a-3p	-0.793872	0.0330426
GIMAP4	hsa-miR-671-5p	-0.768005	0.0437448
GIMAP5	hsa-miR-149-5p	-0.784211	0.0368452
GIMAP5	hsa-miR-514a-3p	-0.755591	0.0494743
GIMAP8	hsa-miR-1254	-0.767351	0.0440371
GJA4	hsa-miR-196a-5p	-0.858395	0.0134086
GKN2	hsa-miR-196a-3p	-0.787923	0.035357
GLDN	hsa-miR-514a-3p	-0.944334	0.00136257
GLIPR2	hsa-miR-514a-3p	-0.920215	0.00330699
GMFG	hsa-miR-514a-3p	-0.879803	0.00900805
GMPR	hsa-miR-2116-3p	-0.786956	0.0357413
GNLY	hsa-miR-149-5p	-0.777549	0.0396025
GPC3	hsa-miR-135b-5p	-0.781898	0.03779
GPC5	hsa-miR-577	-0.809826	0.027264
GPD1	hsa-miR-135b-3p	-0.78287	0.0373915
GPD1	hsa-miR-135b-5p	-0.856974	0.0137365
GPD1	hsa-miR-514a-3p	-0.949405	0.0010761
GPIHBP1	hsa-miR-135b-5p	-0.834888	0.0194252
GPM6A	hsa-miR-135b-3p	-0.796728	0.0319625
GPM6A	hsa-miR-135b-5p	-0.877011	0.00952555
GPM6A	hsa-miR-449b-5p	-0.883555	0.00833891
GPR133	hsa-miR-577	-0.815516	0.0253524
GPR65	hsa-miR-514a-3p	-0.782624	0.037492
GRAP2	hsa-miR-205-5p	-0.770449	0.0426621
GRASP	hsa-miR-449a	-0.814953	0.0255383
GRIA1	hsa-miR-182-3p	-0.78441	0.0367645
GRIA1	hsa-miR-95-3p	-0.790299	0.0344221
GSTM5	hsa-miR-675-3p	-0.816546	0.0250149
GTF2B	hsa-miR-95-3p	-0.819462	0.0240726
GVINP1	hsa-miR-1910-5p	-0.886908	0.007766
GVINP1	hsa-miR-34b-5p	-0.834753	0.0194634
GVINP1	hsa-miR-4488	-0.934256	0.00205413
GYPE	hsa-miR-2116-3p	-0.858566	0.0133694
HBA2	hsa-miR-514a-3p	-0.813925	0.0258791
HBB	hsa-miR-1254	-0.93721	0.00183407
HBB	hsa-miR-183-5p	-0.812276	0.0264314
HBB	hsa-miR-429	-0.82841	0.0213084
HBB	hsa-miR-96-5p	-0.879949	0.00898161
HBEGF	hsa-miR-514a-3p	-0.850237	0.0153532
HCK	hsa-miR-514a-3p	-0.865238	0.0118925
HDC	hsa-miR-130b-5p	-0.815771	0.0252687
HDC	hsa-miR-4443	-0.962524	0.000511752
HDC	hsa-miR-9-3p	-0.945207	0.00131036
HDC	hsa-miR-9-5p	-0.979798	0.000110215
HECA	hsa-miR-2116-3p	-0.865885	0.0117547
HFM1	hsa-miR-615-3p	-0.760635	0.0470994
HGF	efu,miR,9277	-0.800227	0.0306663
HGF	hsa-miR-196a-3p	-0.80583	0.0286532
HHIP	hsa-miR-514a-3p	-0.805665	0.0287114
HIGD1B	hsa-miR-135b-3p	-0.884027	0.00825697
HIGD1B	hsa-miR-135b-5p	-0.872537	0.0103895
HIGD1B	hsa-miR-449a	-0.866144	0.0116996
HK3	hsa-miR-149-5p	-0.780284	0.0384573
HLA,DRB1	hsa-miR-135b-3p	-0.836939	0.0188495
HLA,DRB1	hsa-miR-135b-5p	-0.874482	0.0100086
HLA,DRB1	hsa-miR-514a-3p	-0.898377	0.00598232
HLA,DRB5	hsa-miR-135b-3p	-0.87082	0.0107327
HLA,DRB5	hsa-miR-135b-5p	-0.916329	0.00371657
HLA,DRB5	hsa-miR-514a-3p	-0.897821	0.00606267
HLF	hsa-miR-514a-3p	-0.889231	0.00738301
HLX	hsa-miR-2116-3p	-0.786858	0.0357807
HMCN1	hsa-miR-196a-3p	-0.83282	0.0200154
HMGCLL1	hsa-miR-182-3p	-0.85487	0.0142304
HMGCLL1	hsa-miR-429	-0.761278	0.0468013
HMGCS1	hsa-miR-205-5p	-0.950487	0.0010201
HPGDS	hsa-miR-130b-5p	-0.765096	0.0450524
HPGDS	hsa-miR-135b-3p	-0.784105	0.0368882
HPGDS	hsa-miR-149-5p	-0.827164	0.0216817
HPGDS	hsa-miR-449c-5p	-0.804314	0.0291901
HPGDS	hsa-miR-514a-3p	-0.88795	0.00759275
HPGDS	hsa-miR-671-5p	-0.782371	0.0375958
HPS5	hsa-miR-149-5p	-0.785233	0.0364321
HPS5	hsa-miR-514a-3p	-0.792252	0.0336639
HPSE2	hsa-miR-577	-0.769608	0.0430331
HSD17B6	hsa-miR-135b-3p	-0.804986	0.0289514
HSD17B6	hsa-miR-135b-5p	-0.8904	0.00719443
HSD17B6	hsa-miR-514a-3p	-0.903513	0.00526988
HSDL2	hsa-miR-369-3p	-0.834321	0.0195859
HSDL2	hsa-miR-485-3p	-0.810261	0.0271151
HSDL2	hsa-miR-514a-3p	-0.764598	0.0452786
HSDL2	hsa-miR-95-3p	-0.849179	0.0156165
HSPB8	hsa-miR-135b-5p	-0.827638	0.0215394
ICAM2	hsa-miR-182-3p	-0.930305	0.0023716
ICAM2	hsa-miR-323a-3p	-0.759714	0.0475283
ICAM2	hsa-miR-95-3p	-0.849437	0.0155521
ICAM4	hsa-miR-514a-3p	-0.878677	0.00921472
ID2	hsa-miR-182-3p	-0.760207	0.0472985
IDO1	hsa-miR-149-5p	-0.901347	0.00556394
IDO1	hsa-miR-671-5p	-0.858159	0.0134628
IER2	hsa-miR-708-5p	-0.821001	0.0235835
IFI30	hsa-miR-149-5p	-0.798507	0.0312997
IFI30	hsa-miR-514a-3p	-0.895864	0.00635025
IFI30	hsa-miR-671-5p	-0.760615	0.0471087
IFIT2	hsa-miR-135b-5p	-0.794619	0.0327579
IFIT2	hsa-miR-514a-3p	-0.861387	0.0127329
IFIT3	hsa-miR-514a-3p	-0.917646	0.00357468
IFNGR1	hsa-miR-135b-5p	-0.844407	0.0168359
IFNGR1	hsa-miR-514a-3p	-0.928399	0.00253448
IFT57	hsa-miR-135b-3p	-0.859872	0.0130725
IFT57	hsa-miR-135b-5p	-0.7766	0.0400038
IFT57	hsa-miR-449a	-0.888754	0.00746072
IFT57	hsa-miR-449b-5p	-0.881684	0.00866892
IFT57	hsa-miR-449c-5p	-0.808844	0.0276016
IGJ	hsa-miR-577	-0.755724	0.0494105
IGSF10	efu,miR,9277	-0.832358	0.0201487
IGSF10	p-hsa-miR-227	-0.769675	0.0430033
IKZF1	hsa-miR-4488	-0.79003	0.0345271
IL1RL1	hsa-miR-369-3p	-0.782574	0.0375127
IL34	hsa-miR-34b-5p	-0.799874	0.0307957
IL34	hsa-miR-4488	-0.795052	0.0325937
IL6	hsa-miR-95-3p	-0.7959	0.0322735
IL6R	hsa-miR-2116-3p	-0.767153	0.0441255
IL7R	hsa-miR-149-5p	-0.899385	0.0058384
IL7R	hsa-miR-671-5p	-0.804416	0.0291539
IL8	hsa-miR-514a-3p	-0.887785	0.00762012
IL8	hsa-miR-95-3p	-0.826346	0.0219292
INMT	hsa-miR-135b-3p	-0.871336	0.0106289
INMT	hsa-miR-135b-5p	-0.916853	0.00365974
INMT	hsa-miR-514a-3p	-0.861457	0.0127173
INMT	hsa-miR-95-3p	-0.8438	0.0169946
INPP5K	hsa-miR-149-5p	-0.795485	0.0324298
INPP5K	hsa-miR-514a-3p	-0.850079	0.0153923
IRF1	hsa-miR-2116-3p	-0.793367	0.0332355
ITIH3	hsa-miR-130b-5p	-0.943808	0.00139456
ITIH3	hsa-miR-149-5p	-0.854262	0.014375
ITIH3	hsa-miR-323a-3p	-0.782276	0.0376348
ITIH3	hsa-miR-4443	-0.838209	0.0184978
ITIH3	hsa-miR-671-5p	-0.820797	0.0236482
ITIH3	hsa-miR-7974	-0.763381	0.0458333
ITIH3	hsa-miR-9-3p	-0.809446	0.0273943
ITIH3	hsa-miR-9-5p	-0.923993	0.00293543
ITIH5	hsa-miR-196a-3p	-0.864733	0.0120009
ITLN2	hsa-miR-149-5p	-0.823937	0.0226664
ITLN2	hsa-miR-182-3p	-0.794322	0.0328709
ITLN2	hsa-miR-514a-3p	-0.895807	0.00635867
ITLN2	hsa-miR-671-5p	-0.822362	0.023156
ITLN2	hsa-miR-95-3p	-0.857956	0.0135095
ITM2A	hsa-miR-514a-3p	-0.78838	0.0351761
ITPRIP	hsa-miR-2116-3p	-0.773552	0.0413096
JAK2	hsa-miR-2116-3p	-0.829383	0.021019
JAM2	hsa-miR-196a-3p	-0.920794	0.00324835
JAM2	hsa-miR-196a-5p	-0.841497	0.0176051
JDP2	hsa-miR-514a-3p	-0.862187	0.0125556
JUN	hsa-miR-130b-5p	-0.774996	0.040688
JUN	hsa-miR-323a-3p	-0.767219	0.0440957
JUN	hsa-miR-449c-5p	-0.852266	0.0148556
JUNB	hsa-miR-708-5p	-0.756447	0.0490665
KAL1	hsa-miR-323a-3p	-0.756779	0.0489089
KAL1	hsa-miR-514a-3p	-0.85446	0.0143278
KAT2B	hsa-miR-2116-3p	-0.782857	0.0373966
KCNA5	hsa-miR-130b-5p	-0.84669	0.0162459
KCNA5	hsa-miR-183-5p	-0.847137	0.0161319
KCNA5	hsa-miR-7974	-0.830627	0.0206526
KCNA5	hsa-miR-9-5p	-0.872936	0.0103108
KCNA5	hsa-miR-96-5p	-0.845161	0.0166396
KCNAB1	hsa-miR-196a-5p	-0.755105	0.0497065
KCNAB1	hsa-miR-615-3p	-0.788201	0.0352467
KCNAB1	hsa-miR-891a-5p	-0.76471	0.0452277
KCNK3	hsa-miR-891a-5p	-0.802756	0.0297483
KCNT2	hsa-miR-615-3p	-0.847963	0.0159223
KCTD16	hsa-miR-135b-3p	-0.795342	0.0324842
KCTD16	hsa-miR-429	-0.75508	0.0497184
KCTD16	hsa-miR-449a	-0.828206	0.0213693
KCTD16	hsa-miR-449c-5p	-0.77325	0.04144
KHDRBS2	hsa-miR-182-3p	-0.800125	0.0307035
KIAA0040	hsa-miR-514a-3p	-0.789412	0.0347695
KIAA0226L	hsa-miR-2116-3p	-0.755199	0.0496616
KIAA0408	hsa-miR-135b-3p	-0.808914	0.0275776
KIAA0408	hsa-miR-135b-5p	-0.800687	0.0304981
KIAA0408	hsa-miR-449a	-0.888288	0.0075371
KIAA0408	hsa-miR-449c-5p	-0.809466	0.0273875
KIAA1324L	hsa-miR-2116-3p	-0.832895	0.0199941
KIAA1324L	hsa-miR-212-3p	-0.80255	0.0298223
KL	hsa-miR-323a-3p	-0.846974	0.0161734
KL	hsa-miR-369-3p	-0.787157	0.0356612
KL	hsa-miR-431-5p	-0.769714	0.0429863
KL	hsa-miR-485-3p	-0.815083	0.0254952
KL	hsa-miR-487b-3p	-0.848702	0.015736
KL	hsa-miR-656-3p	-0.96735	0.000363508
KL	hsa-miR-675-5p	-0.776434	0.0400747
KLF2	hsa-miR-4488	-0.883068	0.00842406
KLRD1	hsa-miR-514a-3p	-0.766885	0.0442455
KLRD1	hsa-miR-95-3p	-0.770592	0.0425995
KLRK1	hsa-miR-149-5p	-0.796577	0.0320191
KRT4	hsa-miR-135b-3p	-0.794083	0.0329621
KRT4	hsa-miR-135b-5p	-0.916449	0.00370351
KRT4	hsa-miR-514a-3p	-0.892649	0.00683952
L1TD1	hsa-miR-182-3p	-0.759836	0.0474714
LAMA2	hsa-miR-196a-3p	-0.839731	0.0180816
LAMP3	hsa-miR-431-5p	-0.935669	0.00194702
LAMP3	hsa-miR-485-3p	-0.7669	0.044239
LAMP3	hsa-miR-487a-3p	-0.817501	0.0247041
LAMP3	hsa-miR-487b-3p	-0.930917	0.00232066
LAMP3	hsa-miR-656-3p	-0.82636	0.0219247
LAMP3	hsa-miR-675-5p	-0.917164	0.00362617
LAT2	hsa-miR-514a-3p	-0.900917	0.00562337
LBH	hsa-miR-183-5p	-0.77018	0.0427808
LBH	hsa-miR-429	-0.766275	0.04452
LCP1	hsa-miR-514a-3p	-0.84303	0.0171973
LCP2	hsa-miR-2116-3p	-0.816687	0.024969
LDB3	hsa-miR-196a-5p	-0.776966	0.039849
LDB3	hsa-miR-577	-0.852583	0.0147785
LGALSL	hsa-miR-369-3p	-0.859308	0.0132004
LGALSL	hsa-miR-514a-3p	-0.807496	0.0280693
LGI4	hsa-miR-196a-3p	-0.845682	0.016505
LHFP	hsa-miR-196a-3p	-0.804972	0.0289565
LHFP	hsa-miR-196a-5p	-0.899749	0.00578687
LIFR	hsa-miR-182-3p	-0.926339	0.00271762
LIFR	hsa-miR-671-5p	-0.786091	0.0360872
LIFR	hsa-miR-95-3p	-0.861628	0.0126794
LILRA1	hsa-miR-514a-3p	-0.78779	0.0354096
LILRA5	hsa-miR-514a-3p	-0.755635	0.0494533
LIMS2	hsa-miR-34b-5p	-0.81824	0.024465
LIN7A	hsa-miR-514a-3p	-0.84786	0.0159483
LINC00478	hsa-miR-196a-3p	-0.948983	0.00109841
LINC00478	hsa-miR-196a-5p	-0.805461	0.0287831
LINC00551	hsa-miR-130b-5p	-0.783434	0.037161
LINC00551	hsa-miR-323a-3p	-0.907636	0.00473565
LINC00551	hsa-miR-449a	-0.780181	0.0384997
LINC00551	hsa-miR-449c-5p	-0.858697	0.0133396
LINC00551	hsa-miR-671-5p	-0.799251	0.0310247
LINC00551	hsa-miR-7974	-0.836393	0.0190017
LINC00936	hsa-miR-2116-3p	-0.915775	0.00377727
LINC00961	hsa-miR-130b-5p	-0.790633	0.0342919
LINC00961	hsa-miR-149-5p	-0.886446	0.00784363
LINC00961	hsa-miR-671-5p	-0.854535	0.01431
LINC00987	hsa-miR-196a-5p	-0.794328	0.0328686
LINC00987	hsa-miR-577	-0.820612	0.0237068
LINC01197	hsa-miR-1254	-0.92798	0.00257108
LINC01197	hsa-miR-877-5p	-0.90681	0.00483995
LMBRD1	hsa-miR-135b-5p	-0.758924	0.0478979
LMBRD1	hsa-miR-514a-3p	-0.806522	0.0284099
LMO2	hsa-miR-514a-3p	-0.866149	0.0116987
LOC101059949	hsa-miR-9-3p	-0.755305	0.049611
LOC101926959	hsa-miR-449b-5p	-0.855246	0.0141414
LOC101927902	hsa-miR-577	-0.778704	0.0391166
LOC101928143	hsa-miR-2116-3p	-0.809009	0.0275448
LOC101928263	hsa-miR-323a-3p	-0.768827	0.0433788
LOC101928263	hsa-miR-369-3p	-0.867117	0.0114946
LOC101928263	hsa-miR-514a-3p	-0.831877	0.0202881
LOC101928560	hsa-miR-135b-3p	-0.835566	0.0192337
LOC101928560	hsa-miR-135b-5p	-0.89783	0.00606129
LOC101928560	hsa-miR-514a-3p	-0.973959	0.000207265
LOC101928560	hsa-miR-95-3p	-0.795629	0.0323756
LOC101929724	hsa-miR-196a-5p	-0.867978	0.0113148
LOC101929846	hsa-miR-369-3p	-0.798423	0.0313308
LOC102724231	hsa-miR-1908-5p	-0.768892	0.0433499
LOC102724488	hsa-miR-183-5p	-0.833216	0.0199018
LOC102724488	hsa-miR-96-5p	-0.768405	0.0435665
LOC646588	hsa-miR-431-5p	-0.759055	0.0478363
LOC646588	hsa-miR-4443	-0.782647	0.0374825
LONRF1	hsa-miR-369-3p	-0.843933	0.0169597
LONRF1	hsa-miR-449b-5p	-0.782755	0.0374384
LONRF1	hsa-miR-514a-3p	-0.772156	0.0419149
LPHN2	efu,miR,9277	-0.832313	0.020162
LPHN2	hsa-miR-212-3p	-0.773019	0.0415403
LPHN3	hsa-miR-615-3p	-0.768959	0.0433203
LPPR4	hsa-miR-196a-3p	-0.890984	0.00710126
LPPR4	hsa-miR-196a-5p	-0.837315	0.0187448
LPPR4	hsa-miR-577	-0.822822	0.0230122
LRMP	hsa-miR-2116-3p	-0.827292	0.0216433
LRRC2	hsa-miR-4443	-0.846887	0.0161957
LRRC2	hsa-miR-9-3p	-0.805865	0.0286407
LRRC2	hsa-miR-9-5p	-0.868332	0.0112413
LRRC36	hsa-miR-514a-3p	-0.799452	0.0309508
LRRN4CL	hsa-miR-196a-3p	-0.875429	0.00982612
LRRN4CL	hsa-miR-577	-0.803978	0.0293101
LSAMP	hsa-miR-196a-3p	-0.891355	0.00704241
LST1	hsa-miR-514a-3p	-0.931823	0.00224645
LTC4S	hsa-miR-130b-5p	-0.924293	0.00290698
LTC4S	hsa-miR-149-5p	-0.946267	0.00124864
LTC4S	hsa-miR-671-5p	-0.895929	0.00634048
LTC4S	hsa-miR-9-3p	-0.788869	0.034983
LTC4S	hsa-miR-9-5p	-0.821783	0.0233374
LURAP1L	hsa-miR-514a-3p	-0.933722	0.00209544
LY86	hsa-miR-135b-5p	-0.788965	0.0349454
LY86	hsa-miR-514a-3p	-0.977305	0.000147222
MAFF	hsa-miR-369-3p	-0.81587	0.0252363
MAN1A1	hsa-miR-212-3p	-0.866352	0.0116557
MAP7D3	hsa-miR-196a-5p	-0.770236	0.0427558
MARCO	hsa-miR-135b-3p	-0.864321	0.0120898
MARCO	hsa-miR-135b-5p	-0.832883	0.0199973
MARCO	hsa-miR-449a	-0.851489	0.0150451
MARCO	hsa-miR-449c-5p	-0.826081	0.0220096
MARCO	hsa-miR-514a-3p	-0.846579	0.0162743
MASP1	hsa-miR-1254	-0.758672	0.0480159
MASP1	hsa-miR-183-5p	-0.823587	0.0227746
MASP1	hsa-miR-429	-0.854377	0.0143476
MASP1	hsa-miR-96-5p	-0.849248	0.0155992
MATK	hsa-miR-130b-5p	-0.814058	0.0258348
MATK	hsa-miR-149-5p	-0.945853	0.00127257
MATK	hsa-miR-671-5p	-0.906189	0.00491931
MATN2	hsa-miR-1908-5p	-0.832041	0.0202407
MBNL3	hsa-miR-2116-3p	-0.853228	0.0146228
MCOLN3	hsa-miR-135b-3p	-0.819364	0.0241042
MCOLN3	hsa-miR-135b-5p	-0.88139	0.00872138
MEFV	hsa-miR-2116-3p	-0.758194	0.0482407
MEIS1	hsa-miR-196a-5p	-0.834254	0.0196052
MEOX1	hsa-miR-196a-3p	-0.763064	0.0459785
MEOX1	hsa-miR-212-3p	-0.786083	0.0360906
MEOX1	hsa-miR-577	-0.826277	0.0219501
MEOX2	hsa-miR-196a-3p	-0.914846	0.0038803
MEOX2	hsa-miR-196a-5p	-0.825561	0.0221679
METTL7A	hsa-miR-2116-3p	-0.901539	0.00553746
MFAP3L	hsa-miR-205-5p	-0.756562	0.049012
MFAP4	hsa-miR-196a-3p	-0.76135	0.0467682
MFAP4	hsa-miR-196a-5p	-0.825121	0.0223022
MGAT3	hsa-miR-4488	-0.768201	0.0436573
MGC27382	hsa-miR-514a-3p	-0.954691	0.000819023
MICU3	hsa-miR-212-3p	-0.813117	0.026149
MICU3	hsa-miR-487a-3p	-0.812971	0.0261977
MME	hsa-miR-135b-5p	-0.777549	0.0396024
MME	hsa-miR-514a-3p	-0.832272	0.0201736
MME	hsa-miR-95-3p	-0.87624	0.00967134
MMP25	hsa-miR-2116-3p	-0.884011	0.00825972
MMRN1	hsa-miR-212-3p	-0.767208	0.044101
MMRN1	p-hsa-miR-227	-0.83123	0.0204763
MMRN2	hsa-miR-196a-3p	-0.875918	0.00973257
MMRN2	hsa-miR-196a-5p	-0.81593	0.0252165
MNDA	hsa-miR-514a-3p	-0.924714	0.00286744
MOB3C	hsa-miR-2116-3p	-0.920245	0.003304
MPP1	hsa-miR-514a-3p	-0.801213	0.0303063
MRC1	hsa-miR-135b-3p	-0.865582	0.011819
MRC1	hsa-miR-135b-5p	-0.826532	0.0218727
MRC1	hsa-miR-449a	-0.816468	0.0250404
MRC1	hsa-miR-449c-5p	-0.84803	0.0159054
MRC1	hsa-miR-514a-3p	-0.893176	0.00675787
MS4A15	hsa-miR-323a-3p	-0.849769	0.0154694
MS4A15	hsa-miR-449a	-0.772947	0.0415714
MS4A15	hsa-miR-449c-5p	-0.815244	0.0254423
MS4A15	hsa-miR-671-5p	-0.77801	0.039408
MS4A15	hsa-miR-7974	-0.78505	0.0365061
MS4A2	hsa-miR-130b-5p	-0.899053	0.00588556
MS4A2	hsa-miR-149-5p	-0.924545	0.00288327
MS4A2	hsa-miR-182-3p	-0.813825	0.0259123
MS4A2	hsa-miR-449c-5p	-0.807303	0.0281366
MS4A2	hsa-miR-671-5p	-0.961954	0.000531287
MS4A4A	hsa-miR-323a-3p	-0.915513	0.00380615
MS4A4A	hsa-miR-369-3p	-0.807811	0.0279596
MS4A4A	hsa-miR-449c-5p	-0.831799	0.0203106
MS4A4A	hsa-miR-514a-3p	-0.79852	0.0312948
MS4A4A	hsa-miR-671-5p	-0.762464	0.0462544
MS4A7	hsa-miR-323a-3p	-0.798713	0.0312233
MS4A7	hsa-miR-369-3p	-0.802736	0.0297554
MS4A7	hsa-miR-449c-5p	-0.817686	0.0246442
MS4A7	hsa-miR-514a-3p	-0.822901	0.0229876
MSR1	hsa-miR-135b-3p	-0.760437	0.0471915
MSR1	hsa-miR-135b-5p	-0.782947	0.0373599
MSR1	hsa-miR-514a-3p	-0.975201	0.000183543
MSR1	hsa-miR-95-3p	-0.757042	0.0487847
MSRB3	hsa-miR-1908-5p	-0.784388	0.0367735
MT1E	hsa-miR-135b-3p	-0.823013	0.0229528
MT1E	hsa-miR-135b-5p	-0.91475	0.00389103
MT1E	hsa-miR-514a-3p	-0.832203	0.0201938
MT1M	hsa-miR-135b-5p	-0.857494	0.0136161
MT1M	hsa-miR-514a-3p	-0.874682	0.00996995
MT1M	hsa-miR-95-3p	-0.820446	0.0237595
MT1X	hsa-miR-135b-5p	-0.764411	0.0453635
MT1X	hsa-miR-514a-3p	-0.93881	0.00172092
MT2A	hsa-miR-514a-3p	-0.837095	0.0188059
MT2A	hsa-miR-95-3p	-0.842263	0.0174006
MTURN	hsa-miR-615-3p	-0.761293	0.0467944
MXRA7	hsa-miR-182-3p	-0.879144	0.00912873
MXRA7	hsa-miR-95-3p	-0.874113	0.0100802
MYCT1	hsa-miR-196a-5p	-0.878172	0.0093084
MYH11	hsa-miR-196a-3p	-0.985992	4430000000
MYH11	hsa-miR-196a-5p	-0.84037	0.0179082
MYO1B	hsa-miR-429	-0.794556	0.0327822
MYO7B	hsa-miR-205-5p	-0.770306	0.042725
NAALAD2	efu,miR,9277	-0.778697	0.0391194
NAALAD2	p-hsa-miR-227	-0.896885	0.00619926
NAP1L2	hsa-miR-92b-3p	-0.804742	0.0290379
NAV3	hsa-miR-196a-3p	-0.92023	0.00330545
NCAM1	hsa-miR-577	-0.831941	0.0202695
NCF1	hsa-miR-2116-3p	-0.803916	0.0293323
NCF2	hsa-miR-514a-3p	-0.94798	0.00115255
NDRG4	hsa-miR-135b-3p	-0.875039	0.009901
NDRG4	hsa-miR-135b-5p	-0.87614	0.00969027
NDRG4	hsa-miR-514a-3p	-0.919947	0.00333437
NDRG4	hsa-miR-95-3p	-0.812043	0.0265098
NEBL	hsa-miR-149-5p	-0.764193	0.0454629
NECAB1	hsa-miR-514a-3p	-0.808024	0.0278857
NEDD9	hsa-miR-369-3p	-0.79555	0.0324055
NEDD9	hsa-miR-431-5p	-0.79409	0.0329593
NEDD9	hsa-miR-485-3p	-0.771653	0.0421345
NEDD9	hsa-miR-487a-3p	-0.879565	0.0090516
NEDD9	hsa-miR-487b-3p	-0.862674	0.0124485
NEGR1	hsa-miR-577	-0.774432	0.0409301
NEGR1	p-hsa-miR-227	-0.759967	0.0474105
NEK7	hsa-miR-95-3p	-0.831905	0.0202801
NEXN	p-hsa-miR-227	-0.76153	0.0466847
NFASC	hsa-miR-196a-3p	-0.793303	0.0332601
NFASC	hsa-miR-196a-5p	-0.820206	0.0238355
NFE2L2	hsa-miR-2116-3p	-0.838424	0.0184387
NFKBIA	hsa-miR-514a-3p	-0.76741	0.0440106
NFKBIZ	hsa-miR-135b-5p	-0.811505	0.0266919
NFKBIZ	hsa-miR-514a-3p	-0.875504	0.00981171
NHSL1	hsa-miR-196a-3p	-0.800329	0.0306291
NHSL2	hsa-miR-196a-3p	-0.775	0.0406863
NINJ2	hsa-miR-514a-3p	-0.924576	0.00288036
NIPSNAP3A	hsa-miR-369-3p	-0.756666	0.0489626
NIPSNAP3A	hsa-miR-514a-3p	-0.849775	0.0154678
NIPSNAP3A	hsa-miR-95-3p	-0.762932	0.0460393
NKD2	hsa-miR-96-5p	-0.787085	0.0356899
NLGN4X	hsa-miR-149-5p	-0.832685	0.0200544
NLGN4X	hsa-miR-671-5p	-0.786519	0.0359161
NLRC4	hsa-miR-514a-3p	-0.933417	0.00211928
NLRP3	hsa-miR-514a-3p	-0.827263	0.021652
NMUR1	hsa-miR-149-5p	-0.789324	0.0348039
NOSTRIN	hsa-miR-196a-3p	-0.90835	0.00464646
NOVA2	hsa-miR-34b-5p	-0.756519	0.0490325
NOVA2	hsa-miR-4488	-0.834414	0.0195595
NPNT	hsa-miR-708-5p	-0.840126	0.0179742
NTM	hsa-miR-149-5p	-0.806074	0.0285672
NTN4	hsa-miR-449a	-0.825454	0.0222003
NTRK2	hsa-miR-615-3p	-0.809601	0.0273413
NTRK3	hsa-miR-196a-5p	-0.865224	0.0118956
NUPR1	hsa-miR-130b-5p	-0.830666	0.0206413
NUPR1	hsa-miR-149-5p	-0.815081	0.0254958
NUPR1	hsa-miR-323a-3p	-0.821164	0.0235322
NUPR1	hsa-miR-449a	-0.818	0.0245427
NUPR1	hsa-miR-449c-5p	-0.888757	0.00746017
NUPR1	hsa-miR-671-5p	-0.839925	0.0180287
NXF3	hsa-miR-130b-5p	-0.830989	0.0205466
NXF3	hsa-miR-149-5p	-0.96403	0.000462256
NXF3	hsa-miR-671-5p	-0.953858	0.000856774
NXF3	hsa-miR-7974	-0.768896	0.0433483
OASL	hsa-miR-514a-3p	-0.796908	0.031895
OGN	hsa-miR-615-3p	-0.77905	0.0389715
OGN	p-hsa-miR-227	-0.773726	0.0412344
OLFML1	hsa-miR-196a-3p	-0.79147	0.0339667
OLFML1	hsa-miR-196a-5p	-0.893989	0.00663305
OLR1	hsa-miR-514a-3p	-0.915504	0.00380709
OSGIN2	hsa-miR-369-3p	-0.78194	0.0377729
OSGIN2	hsa-miR-514a-3p	-0.776668	0.039975
OSTF1	hsa-miR-514a-3p	-0.878731	0.00920482
OTUD1	hsa-miR-514a-3p	-0.83412	0.0196433
P2RX2	hsa-miR-196a-3p	-0.863896	0.0121817
P2RX2	hsa-miR-196a-5p	-0.764792	0.0451902
P2RX2	hsa-miR-577	-0.818661	0.0243294
P2RY1	hsa-miR-135b-3p	-0.863705	0.0122231
P2RY1	hsa-miR-135b-5p	-0.90775	0.00472136
P2RY1	hsa-miR-514a-3p	-0.980091	0.000106281
P2RY1	hsa-miR-95-3p	-0.778241	0.0393107
P2RY14	hsa-miR-675-3p	-0.808782	0.0276233
PADI2	hsa-miR-2116-3p	-0.75957	0.0475955
PALMD	hsa-miR-196a-3p	-0.76866	0.0434531
PALMD	hsa-miR-196a-5p	-0.974227	0.000201988
PAMR1	hsa-miR-1908-5p	-0.761157	0.0468572
PAMR1	hsa-miR-212-3p	-0.831669	0.0203486
PAMR1	p-hsa-miR-227	-0.811244	0.0267803
PAPPA2	hsa-miR-577	-0.845585	0.0165299
PAPPA2	p-hsa-miR-227	-0.790687	0.0342708
PAPSS1	hsa-miR-135b-3p	-0.789664	0.0346706
PAPSS1	hsa-miR-135b-5p	-0.786712	0.035839
PAPSS1	hsa-miR-149-5p	-0.789097	0.0348934
PAPSS1	hsa-miR-182-3p	-0.820245	0.0238233
PAPSS1	hsa-miR-514a-3p	-0.849079	0.0156415
PAPSS1	hsa-miR-671-5p	-0.836194	0.0190574
PAPSS1	hsa-miR-95-3p	-0.848281	0.0158421
PAPSS2	hsa-miR-449a	-0.764574	0.0452897
PARD6B	hsa-miR-135b-3p	-0.821547	0.0234115
PARD6B	hsa-miR-135b-5p	-0.840359	0.0179111
PARD6B	hsa-miR-514a-3p	-0.956955	0.000721373
PAX6	hsa-miR-1254	-0.817389	0.0247404
PCDH17	hsa-miR-196a-3p	-0.916925	0.0036519
PCDH9	hsa-miR-449b-5p	-0.760304	0.0472534
PCOLCE2	hsa-miR-514a-3p	-0.804164	0.0292437
PDE2A	hsa-miR-196a-3p	-0.884321	0.00820595
PDE2A	hsa-miR-196a-5p	-0.786853	0.0357825
PDE2A	hsa-miR-577	-0.835022	0.0193872
PDE5A	hsa-miR-196a-5p	-0.771783	0.0420777
PDE7B	hsa-miR-577	-0.791909	0.0337964
PDLIM2	hsa-miR-130b-5p	-0.802019	0.030014
PDLIM2	hsa-miR-149-5p	-0.822893	0.0229901
PDLIM2	hsa-miR-183-5p	-0.788907	0.034968
PDLIM2	hsa-miR-671-5p	-0.821269	0.0234991
PDLIM3	hsa-miR-1908-5p	-0.764278	0.0454243
PDZD2	hsa-miR-4488	-0.786992	0.0357271
PDZRN3	hsa-miR-196a-3p	-0.755705	0.04942
PDZRN3	hsa-miR-196a-5p	-0.815246	0.0254416
PECAM1	hsa-miR-135b-5p	-0.83812	0.0185224
PGM5	hsa-miR-196a-3p	-0.783726	0.0370423
PGM5	hsa-miR-196a-5p	-0.865417	0.0118543
PHACTR1	hsa-miR-514a-3p	-0.87156	0.010584
PHACTR2	hsa-miR-135b-3p	-0.800884	0.0304262
PHACTR2	hsa-miR-323a-3p	-0.768332	0.0435991
PHACTR2	hsa-miR-449a	-0.887584	0.00765346
PHACTR2	hsa-miR-449c-5p	-0.905086	0.00506218
PHLDB2	hsa-miR-615-3p	-0.821978	0.023276
PID1	hsa-miR-1254	-0.780863	0.0382171
PID1	hsa-miR-183-5p	-0.762332	0.0463151
PIEZO2	hsa-miR-196a-3p	-0.796086	0.0322036
PIEZO2	hsa-miR-196a-5p	-0.843407	0.0170981
PIGA	hsa-miR-369-3p	-0.773194	0.0414643
PIGA	hsa-miR-514a-3p	-0.794126	0.0329457
PIGK	hsa-miR-615-3p	-0.76382	0.0456328
PIK3IP1	hsa-miR-149-5p	-0.774888	0.0407342
PIK3IP1	hsa-miR-205-5p	-0.891581	0.0070067
PIK3IP1	hsa-miR-671-5p	-0.773416	0.041368
PIK3IP1	hsa-miR-7974	-0.848963	0.0156706
PIK3R1	hsa-miR-449b-5p	-0.819302	0.0241238
PKHD1L1	efu,miR,9277	-0.842583	0.0173157
PKHD1L1	hsa-miR-92b-3p	-0.779682	0.0387078
PKIA	hsa-miR-149-5p	-0.778147	0.0393502
PLA2G2A	hsa-miR-212-3p	-0.785645	0.0362662
PLA2G2A	hsa-miR-577	-0.8098	0.027273
PLA2G4F	hsa-miR-149-5p	-0.866944	0.0115308
PLA2G4F	hsa-miR-671-5p	-0.790451	0.0343629
PLAC9	hsa-miR-196a-3p	-0.904941	0.00508104
PLBD1	hsa-miR-514a-3p	-0.801995	0.0300226
PLCL1	hsa-miR-196a-3p	-0.848065	0.0158965
PLCL1	hsa-miR-196a-5p	-0.981747	8560000000
PLCL2	hsa-miR-1908-5p	-0.765299	0.0449607
PLEK	hsa-miR-2116-3p	-0.767132	0.0441348
PLEKHA2	hsa-miR-149-5p	-0.876847	0.00955648
PLEKHA2	hsa-miR-671-5p	-0.857633	0.013584
PLEKHA2	hsa-miR-7974	-0.806873	0.0282867
PLK3	hsa-miR-514a-3p	-0.83122	0.0204792
PMP22	hsa-miR-182-3p	-0.771036	0.0424045
PNRC2	hsa-miR-135b-5p	-0.805068	0.0289223
PPAP2B	hsa-miR-1908-5p	-0.800219	0.030669
PPP1R15A	hsa-miR-130b-5p	-0.892106	0.00692423
PPP1R15A	hsa-miR-149-5p	-0.785085	0.0364918
PPP1R15A	hsa-miR-4443	-0.807784	0.027969
PPP1R15A	hsa-miR-9-3p	-0.801023	0.0303755
PPP1R15A	hsa-miR-9-5p	-0.83741	0.0187187
PPP1R16B	hsa-miR-34b-5p	-0.769052	0.0432789
PPP1R16B	hsa-miR-4488	-0.759576	0.0475929
PPP1R3C	hsa-miR-196a-3p	-0.801045	0.0303676
PPP1R3C	hsa-miR-196a-5p	-0.884902	0.008106
PPP3CC	hsa-miR-149-5p	-0.795639	0.0323717
PPP3CC	hsa-miR-205-5p	-0.873255	0.0102479
PRCP	hsa-miR-130b-5p	-0.891952	0.00694839
PRCP	hsa-miR-183-5p	-0.760757	0.0470429
PRCP	hsa-miR-323a-3p	-0.902167	0.00545151
PRCP	hsa-miR-449c-5p	-0.830041	0.0208249
PRCP	hsa-miR-671-5p	-0.804167	0.0292426
PRCP	hsa-miR-7974	-0.897892	0.00605242
PRCP	hsa-miR-9-5p	-0.774802	0.0407713
PRCP	hsa-miR-96-5p	-0.782015	0.037742
PRDM5	hsa-miR-2116-3p	-0.770888	0.0424694
PRELP	hsa-miR-196a-3p	-0.807415	0.0280973
PREX1	hsa-miR-2116-3p	-0.796018	0.0322291
PREX2	efu,miR,9277	-0.866843	0.0115521
PREX2	hsa-miR-431-5p	-0.755992	0.0492831
PREX2	hsa-miR-449b-5p	-0.821484	0.0234314
PRICKLE1	hsa-miR-196a-5p	-0.804772	0.0290272
PRICKLE2	hsa-miR-149-5p	-0.810252	0.027118
PRICKLE2	hsa-miR-182-3p	-0.845822	0.0164688
PRICKLE2	hsa-miR-671-5p	-0.822173	0.0232151
PRICKLE2	hsa-miR-95-3p	-0.766748	0.0443071
PRKCB	hsa-miR-2116-3p	-0.9251	0.00283145
PRKCE	hsa-miR-135b-3p	-0.760843	0.0470029
PRKCE	hsa-miR-4443	-0.775992	0.0402624
PRKCE	hsa-miR-514a-3p	-0.80703	0.0282317
PRKCE	hsa-miR-9-3p	-0.777741	0.0395212
PRKCE	hsa-miR-95-3p	-0.84501	0.0166789
PRSS35	hsa-miR-196a-5p	-0.873688	0.0101631
PRX	hsa-miR-149-5p	-0.818571	0.0243583
PRX	hsa-miR-514a-3p	-0.828471	0.0212899
PRX	hsa-miR-671-5p	-0.763974	0.0455628
PTGDS	hsa-miR-196a-3p	-0.867993	0.0113116
PTGDS	hsa-miR-196a-5p	-0.803155	0.0296048
PTGER4	hsa-miR-708-5p	-0.75841	0.048139
PTPLAD2	hsa-miR-514a-3p	-0.93647	0.00188779
PTPN5	hsa-miR-34b-5p	-0.866157	0.0116969
PTPRQ	hsa-miR-514a-3p	-0.823328	0.0228549
PTPRQ	hsa-miR-95-3p	-0.817053	0.0248496
PXDC1	hsa-miR-135b-3p	-0.775544	0.0404535
PXDC1	hsa-miR-135b-5p	-0.816262	0.0251078
PXDC1	hsa-miR-182-3p	-0.8243	0.0225545
PXDC1	hsa-miR-514a-3p	-0.799453	0.0309506
PXDC1	hsa-miR-95-3p	-0.895421	0.00641634
RAB30	hsa-miR-196a-5p	-0.815253	0.0254391
RAB30	hsa-miR-577	-0.779421	0.0388163
RAB30	hsa-miR-891a-5p	-0.845383	0.0165821
RAB44	hsa-miR-205-5p	-0.793417	0.0332164
RAB44	hsa-miR-7974	-0.784358	0.0367858
RAI2	hsa-miR-34b-5p	-0.817684	0.0246448
RAMP3	hsa-miR-149-5p	-0.754973	0.0497693
RANBP3L	hsa-miR-182-3p	-0.892626	0.00684305
RANBP3L	hsa-miR-95-3p	-0.807194	0.0281746
RAP1A	hsa-miR-182-3p	-0.835308	0.0193064
RAP1A	hsa-miR-514a-3p	-0.825775	0.0221026
RAP1A	hsa-miR-95-3p	-0.905672	0.00498597
RASGEF1B	hsa-miR-514a-3p	-0.874813	0.00994458
RASL11A	hsa-miR-615-3p	-0.816579	0.0250042
RASSF8	hsa-miR-369-3p	-0.806231	0.0285118
RASSF8	hsa-miR-485-3p	-0.77202	0.0419743
RASSF8	hsa-miR-514a-3p	-0.77244	0.0417913
RBMS3	hsa-miR-1254	-0.869167	0.011069
RBMS3	hsa-miR-877-5p	-0.822006	0.0232673
RBP4	hsa-miR-135b-3p	-0.788587	0.0350941
RBP4	hsa-miR-135b-5p	-0.81778	0.0246136
RBP4	hsa-miR-514a-3p	-0.902251	0.00544002
RBP7	hsa-miR-615-3p	-0.86746	0.0114226
RCAN1	hsa-miR-369-3p	-0.805715	0.0286935
RCAN1	hsa-miR-485-3p	-0.810835	0.0269191
RCAN1	hsa-miR-656-3p	-0.78575	0.036224
RCAN2	hsa-miR-196a-3p	-0.762944	0.0460338
RCAN2	hsa-miR-196a-5p	-0.792027	0.0337509
RCSD1	hsa-miR-2116-3p	-0.764122	0.0454954
REEP1	hsa-miR-1908-5p	-0.771948	0.0420055
RELL1	hsa-miR-196a-3p	-0.771473	0.0422133
RERG	p-hsa-miR-227	-0.818291	0.0244486
RETN	hsa-miR-135b-3p	-0.769777	0.0429583
RETN	hsa-miR-135b-5p	-0.81886	0.0242656
RETN	hsa-miR-514a-3p	-0.989151	2340000000
RFTN2	hsa-miR-196a-5p	-0.859636	0.0131258
RGCC	hsa-miR-135b-5p	-0.821831	0.0233223
RGCC	hsa-miR-514a-3p	-0.985302	4990000000
RGS2	hsa-miR-369-3p	-0.88868	0.00747282
RGS2	hsa-miR-485-3p	-0.764985	0.0451028
RGS5	efu,miR,9277	-0.783911	0.0369669
RGS5	hsa-miR-196a-3p	-0.791704	0.033876
RGS5	hsa-miR-212-3p	-0.757449	0.0485922
RHOJ	hsa-miR-615-3p	-0.783581	0.0371014
RILPL2	hsa-miR-2116-3p	-0.763693	0.0456908
RND3	hsa-miR-323a-3p	-0.8306	0.0206606
RND3	hsa-miR-369-3p	-0.800457	0.0305822
RNF122	p-hsa-miR-227	-0.762138	0.0464041
RNF144B	hsa-miR-135b-3p	-0.767374	0.0440264
RNF144B	hsa-miR-135b-5p	-0.847028	0.0161596
RNF144B	hsa-miR-449b-5p	-0.77146	0.0422187
RNF144B	hsa-miR-514a-3p	-0.759502	0.0476275
RNVU1,14	hsa-miR-369-3p	-0.759993	0.0473981
RNVU1,14	hsa-miR-485-3p	-0.820752	0.0236623
RNVU1,14	hsa-miR-656-3p	-0.803031	0.0296492
RNVU1,14	hsa-miR-95-3p	-0.79561	0.0323827
RNVU1,15	hsa-miR-1908-5p	-0.769902	0.0429033
ROR1	hsa-miR-4443	-0.832981	0.0199691
ROR1	hsa-miR-9-3p	-0.780227	0.0384807
ROR1	hsa-miR-9-5p	-0.767109	0.0441451
RP1,249H1,4	hsa-miR-149-5p	-0.860917	0.0128377
RP1,249H1,4	hsa-miR-514a-3p	-0.807408	0.0280998
RP1,249H1,4	hsa-miR-671-5p	-0.828632	0.021242
RP11,14D22,5	efu,miR,9277	-0.759511	0.0476231
RP11,14D22,5	hsa-miR-92b-3p	-0.824074	0.0226241
RP11,14D22,5	p-hsa-miR-227	-0.825563	0.0221672
RP11,290F20,3	hsa-miR-514a-3p	-0.954637	0.000821441
RP11,701P16,5	hsa-miR-514a-3p	-0.797883	0.0315313
RP2	hsa-miR-135b-5p	-0.761534	0.0466829
RP2	hsa-miR-514a-3p	-0.841054	0.017724
RP2	hsa-miR-95-3p	-0.811826	0.0265832
RRAD	hsa-miR-135b-5p	-0.806992	0.0282452
RRAD	hsa-miR-449b-5p	-0.804342	0.0291803
RRAD	hsa-miR-514a-3p	-0.78215	0.0376863
RSAD2	hsa-miR-514a-3p	-0.810976	0.0268712
RSAD2	hsa-miR-95-3p	-0.776666	0.0399759
RSPO2	hsa-miR-135b-3p	-0.85712	0.0137026
RSPO2	hsa-miR-135b-5p	-0.784495	0.0367301
RSPO2	hsa-miR-449a	-0.768704	0.0434334
RSPO4	hsa-miR-4488	-0.820962	0.0235961
RSPO4	hsa-miR-577	-0.83925	0.0182126
RUNX1T1	hsa-miR-196a-3p	-0.887111	0.00773209
RUNX1T1	hsa-miR-196a-5p	-0.81945	0.0240764
RXFP1	hsa-miR-182-3p	-0.807469	0.0280785
RXFP1	hsa-miR-95-3p	-0.76724	0.0440867
S100A4	hsa-miR-323a-3p	-0.784408	0.0367655
S100A4	hsa-miR-671-5p	-0.82665	0.0218369
S100A4	hsa-miR-7974	-0.884284	0.00821234
S100A8	hsa-miR-514a-3p	-0.921389	0.00318875
S1PR4	hsa-miR-2116-3p	-0.825453	0.0222009
S1PR5	hsa-miR-182-3p	-0.783195	0.0372589
S1PR5	hsa-miR-95-3p	-0.833911	0.0197027
SAMD9	hsa-miR-514a-3p	-0.887327	0.00769617
SASH1	hsa-miR-369-3p	-0.834895	0.0194231
SASH1	hsa-miR-431-5p	-0.754903	0.049803
SASH1	hsa-miR-449b-5p	-0.796308	0.03212
SASH1	hsa-miR-485-3p	-0.819135	0.0241773
SASH1	hsa-miR-487b-3p	-0.783552	0.037113
SBDS	hsa-miR-182-3p	-0.911067	0.00431618
SBDS	hsa-miR-95-3p	-0.991163	1400000000
SBDSP1	hsa-miR-182-3p	-0.879048	0.00914633
SBDSP1	hsa-miR-95-3p	-0.93549	0.00196041
SCARA3	hsa-miR-196a-3p	-0.823016	0.022952
SCARA3	hsa-miR-4488	-0.793884	0.0330379
SCARA3	hsa-miR-577	-0.786003	0.0361226
SCARA5	hsa-miR-196a-3p	-0.903618	0.00525581
SCARA5	hsa-miR-196a-5p	-0.779353	0.0388448
SCGB1A1	hsa-miR-2116-3p	-0.777296	0.0397092
SCN2B	hsa-miR-1254	-0.7789	0.0390344
SCN2B	hsa-miR-877-5p	-0.876249	0.00966964
SCN4B	hsa-miR-877-5p	-0.839804	0.0180615
SCN4B	hsa-miR-92b-3p	-0.940458	0.00160886
SCUBE1	hsa-miR-196a-3p	-0.760362	0.0472262
SCUBE1	hsa-miR-4488	-0.796636	0.0319969
SDC2	hsa-miR-95-3p	-0.780271	0.0384627
SELENBP1	hsa-miR-2116-3p	-0.932612	0.00218298
SELL	hsa-miR-2116-3p	-0.905343	0.00502867
SELP	hsa-miR-212-3p	-0.826328	0.0219345
SELPLG	hsa-miR-514a-3p	-0.820139	0.023857
SEMA3G	hsa-miR-130b-5p	-0.874781	0.00995071
SEMA3G	hsa-miR-149-5p	-0.90927	0.00453304
SEMA3G	hsa-miR-671-5p	-0.886319	0.00786499
SEMA3G	hsa-miR-7974	-0.800812	0.0304525
SEMA3G	hsa-miR-9-5p	-0.782797	0.0374213
SEMA6A	hsa-miR-196a-3p	-0.760632	0.0471011
SEMA6A	hsa-miR-196a-5p	-0.768273	0.0436251
SEPP1	hsa-miR-135b-5p	-0.783703	0.0370516
SEPP1	hsa-miR-514a-3p	-0.975922	0.000170555
SEPP1	hsa-miR-95-3p	-0.778817	0.039069
SERINC1	hsa-miR-135b-5p	-0.765507	0.0448664
SERINC1	hsa-miR-514a-3p	-0.75975	0.0475116
SERINC1	hsa-miR-95-3p	-0.796512	0.0320435
SERPING1	hsa-miR-4488	-0.771	0.0424204
SERTAD1	hsa-miR-514a-3p	-0.96646	0.000388623
SERTAD1	hsa-miR-95-3p	-0.772145	0.0419199
SESN1	hsa-miR-135b-3p	-0.853538	0.0145483
SESN1	hsa-miR-135b-5p	-0.852046	0.0149091
SESN1	hsa-miR-449a	-0.911569	0.00425668
SFRP1	hsa-miR-577	-0.810065	0.0271822
SFTPA1	hsa-miR-135b-3p	-0.813871	0.0258972
SFTPA1	hsa-miR-135b-5p	-0.793189	0.0333038
SFTPA1	hsa-miR-449a	-0.852978	0.014683
SFTPA1	hsa-miR-449b-5p	-0.762971	0.0460213
SFTPA1	hsa-miR-449c-5p	-0.82526	0.0222597
SFTPA1	hsa-miR-514a-3p	-0.790895	0.0341898
SFTPA2	hsa-miR-449a	-0.814205	0.0257859
SFTPA2	hsa-miR-449b-5p	-0.780724	0.0382746
SFTPC	efu,miR,9277	-0.807756	0.0279787
SFTPC	hsa-miR-449b-5p	-0.832867	0.0200019
SGCA	hsa-miR-149-5p	-0.786084	0.0360899
SGCG	hsa-miR-514a-3p	-0.793282	0.0332683
SGK1	hsa-miR-514a-3p	-0.927269	0.00263401
SH3BGRL	hsa-miR-135b-5p	-0.865405	0.0118569
SH3BGRL	hsa-miR-514a-3p	-0.916419	0.00370676
SH3BP5	hsa-miR-369-3p	-0.865037	0.0119356
SH3BP5	hsa-miR-485-3p	-0.783224	0.0372469
SH3GL3	hsa-miR-149-5p	-0.837181	0.0187821
SH3GL3	hsa-miR-514a-3p	-0.799625	0.0308872
SH3GL3	hsa-miR-671-5p	-0.811622	0.0266521
SHC3	hsa-miR-708-5p	-0.75537	0.0495797
SIGLEC5	hsa-miR-514a-3p	-0.775776	0.0403548
SIGLEC6	hsa-miR-130b-5p	-0.963242	0.000487774
SIGLEC6	hsa-miR-149-5p	-0.810979	0.0268704
SIGLEC6	hsa-miR-183-5p	-0.850473	0.015295
SIGLEC6	hsa-miR-449c-5p	-0.783726	0.0370422
SIGLEC6	hsa-miR-671-5p	-0.84395	0.0169553
SIGLEC6	hsa-miR-7974	-0.789694	0.0346588
SIGLEC6	hsa-miR-9-5p	-0.798944	0.0311382
SIGLEC6	hsa-miR-96-5p	-0.869951	0.0109087
SIRPB1	hsa-miR-2116-3p	-0.799417	0.0309636
SLC11A1	hsa-miR-149-5p	-0.836131	0.019075
SLC11A1	hsa-miR-514a-3p	-0.954646	0.000821039
SLC11A1	hsa-miR-671-5p	-0.776035	0.0402441
SLC14A1	hsa-miR-135b-5p	-0.813851	0.0259038
SLC14A1	hsa-miR-514a-3p	-0.908368	0.00464425
SLC14A1	hsa-miR-95-3p	-0.78008	0.038542
SLC19A3	hsa-miR-514a-3p	-0.856638	0.0138148
SLC1A1	hsa-miR-135b-3p	-0.898301	0.00599326
SLC1A1	hsa-miR-135b-5p	-0.971595	0.00025721
SLC1A1	hsa-miR-514a-3p	-0.818397	0.0244143
SLC1A1	hsa-miR-95-3p	-0.757023	0.0487934
SLC24A4	hsa-miR-1910-5p	-0.847886	0.0159418
SLC24A4	hsa-miR-708-5p	-0.812888	0.0262256
SLC27A6	hsa-miR-130b-5p	-0.91556	0.00380098
SLC27A6	hsa-miR-149-5p	-0.776217	0.0401668
SLC27A6	hsa-miR-4443	-0.82479	0.0224037
SLC27A6	hsa-miR-9-3p	-0.913589	0.00402228
SLC27A6	hsa-miR-9-5p	-0.935149	0.00198601
SLC2A3	hsa-miR-95-3p	-0.77728	0.0397161
SLC31A2	hsa-miR-135b-5p	-0.779981	0.0385831
SLC31A2	hsa-miR-514a-3p	-0.981863	8430000000
SLC39A8	hsa-miR-514a-3p	-0.924326	0.00290394
SLC40A1	hsa-miR-135b-5p	-0.828583	0.0212567
SLC40A1	hsa-miR-514a-3p	-0.826218	0.021968
SLC6A4	hsa-miR-149-5p	-0.884716	0.00813789
SLC6A4	hsa-miR-514a-3p	-0.866698	0.0115827
SLC6A4	hsa-miR-671-5p	-0.841715	0.0175467
SLC7A7	hsa-miR-514a-3p	-0.878562	0.00923596
SLC8A1	hsa-miR-149-5p	-0.788036	0.0353123
SLC8A3	hsa-miR-4443	-0.828508	0.0212791
SLC8A3	hsa-miR-9-3p	-0.858075	0.0134821
SLC9A3R2	hsa-miR-130b-5p	-0.783153	0.037276
SLC9A3R2	hsa-miR-149-5p	-0.75576	0.0493934
SLC9A9	hsa-miR-196a-3p	-0.762815	0.0460928
SLC9B1	hsa-miR-675-3p	-0.774081	0.041081
SLCO2A1	hsa-miR-449b-5p	-0.773242	0.0414436
SLCO2A1	hsa-miR-487b-3p	-0.78061	0.0383219
SLCO2A1	hsa-miR-675-5p	-0.791633	0.0339034
SLCO4C1	hsa-miR-135b-3p	-0.817793	0.0246094
SLCO4C1	hsa-miR-135b-5p	-0.85656	0.013833
SLCO4C1	hsa-miR-449a	-0.756998	0.0488053
SLCO4C1	hsa-miR-449b-5p	-0.852648	0.0147629
SLCO4C1	hsa-miR-449c-5p	-0.77328	0.041427
SLCO4C1	hsa-miR-514a-3p	-0.833375	0.0198561
SLIT2	hsa-miR-196a-3p	-0.816237	0.025116
SLIT2	hsa-miR-196a-5p	-0.78942	0.0347662
SLIT3	hsa-miR-196a-3p	-0.813076	0.0261627
SLIT3	hsa-miR-196a-5p	-0.814806	0.0255869
SLIT3	hsa-miR-577	-0.778735	0.0391033
SMTNL2	hsa-miR-577	-0.78766	0.0354611
SMTNL2	hsa-miR-675-5p	-0.766243	0.0445344
SNRK	hsa-miR-1908-5p	-0.921605	0.00316734
SNX10	hsa-miR-135b-5p	-0.767992	0.0437506
SNX10	hsa-miR-514a-3p	-0.977459	0.000144747
SNX2	hsa-miR-514a-3p	-0.955898	0.000766064
SOBP	efu,miR,9277	-0.755214	0.0496541
SOBP	p-hsa-miR-227	-0.775515	0.0404662
SOCS2	hsa-miR-514a-3p	-0.946549	0.0012325
SOX17	hsa-miR-4488	-0.785607	0.0362816
SOX5	hsa-miR-577	-0.922832	0.00304685
SPARCL1	p-hsa-miR-227	-0.755606	0.0494669
SPOCK2	hsa-miR-34b-5p	-0.885006	0.00808813
SPOCK2	hsa-miR-4488	-0.803052	0.0296418
SPON1	hsa-miR-196a-5p	-0.769901	0.0429035
SRPX	hsa-miR-196a-3p	-0.785855	0.0361818
SRPX	hsa-miR-212-3p	-0.796789	0.0319393
SRPX	p-hsa-miR-227	-0.811653	0.0266417
SRSF5	hsa-miR-2116-3p	-0.8045	0.0291242
SSBP2	hsa-miR-135b-3p	-0.806784	0.028318
SSBP2	hsa-miR-135b-5p	-0.834095	0.0196503
SSBP2	hsa-miR-449b-5p	-0.754903	0.0498032
SSFA2	hsa-miR-205-5p	-0.873221	0.0102547
ST8SIA6	hsa-miR-514a-3p	-0.77608	0.0402252
STARD9	hsa-miR-1254	-0.84046	0.0178838
STARD9	hsa-miR-877-5p	-0.771376	0.0422555
STX11	hsa-miR-514a-3p	-0.779543	0.0387657
STX12	hsa-miR-369-3p	-0.756579	0.0490039
STX12	hsa-miR-514a-3p	-0.850445	0.0153018
STX12	hsa-miR-95-3p	-0.80045	0.0305848
STXBP6	hsa-miR-514a-3p	-0.86345	0.0122786
SULT1B1	hsa-miR-2116-3p	-0.763273	0.0458828
SVEP1	hsa-miR-196a-5p	-0.813685	0.025959
SYN2	hsa-miR-514a-3p	-0.884008	0.00826021
SYNDIG1L	hsa-miR-514a-3p	-0.867741	0.0113639
SYNM	hsa-miR-577	-0.781712	0.0378667
SYNPO	hsa-miR-34b-5p	-0.869112	0.0110804
SYNPO	hsa-miR-4488	-0.822276	0.0231827
SYNPO2	hsa-miR-196a-5p	-0.79224	0.0336686
SYNPO2	hsa-miR-577	-0.779797	0.0386597
SYT15	hsa-miR-1910-5p	-0.810516	0.0270279
SYT15	hsa-miR-708-5p	-0.798055	0.0314674
SYT15	hsa-miR-7974	-0.764724	0.0452215
SYT15	hsa-miR-9-5p	-0.757263	0.0486801
TAGAP	hsa-miR-708-5p	-0.822915	0.0229832
TBX21	hsa-miR-149-5p	-0.818619	0.024343
TBX21	hsa-miR-671-5p	-0.75585	0.0493508
TBX4	hsa-miR-196a-5p	-0.793427	0.0332126
TCEAL7	hsa-miR-675-3p	-0.810122	0.0271625
TEK	hsa-miR-135b-3p	-0.771103	0.0423749
TEK	hsa-miR-135b-5p	-0.861624	0.0126803
TGFBR3	hsa-miR-615-3p	-0.821725	0.0233557
TGFBR3	p-hsa-miR-227	-0.765195	0.0450076
TGM1	hsa-miR-34b-5p	-0.816947	0.0248841
THEMIS2	hsa-miR-369-3p	-0.873606	0.0101791
THEMIS2	hsa-miR-485-3p	-0.766308	0.0445049
TIE1	hsa-miR-196a-3p	-0.757281	0.0486714
TIE1	hsa-miR-196a-5p	-0.84949	0.015539
TIMP3	hsa-miR-369-3p	-0.850532	0.0152803
TINAGL1	hsa-miR-196a-5p	-0.787617	0.0354782
TLL1	hsa-miR-196a-5p	-0.86216	0.0125616
TLL1	p-hsa-miR-227	-0.785426	0.0363544
TLR4	hsa-miR-514a-3p	-0.855202	0.0141519
TLR8	hsa-miR-514a-3p	-0.862326	0.012525
TM4SF18	hsa-miR-615-3p	-0.83016	0.0207898
TMCC3	hsa-miR-1908-5p	-0.778761	0.0390927
TMEM100	hsa-miR-135b-3p	-0.86184	0.0126323
TMEM100	hsa-miR-135b-5p	-0.903449	0.00527839
TMEM100	hsa-miR-449b-5p	-0.834546	0.0195221
TMEM100	hsa-miR-514a-3p	-0.873632	0.0101741
TMEM220	hsa-miR-514a-3p	-0.822736	0.023039
TMEM47	hsa-miR-1908-5p	-0.78299	0.0373425
TMEM71	hsa-miR-2116-3p	-0.880128	0.00894905
TMEM88	hsa-miR-615-3p	-0.755961	0.0492977
TMEM88	hsa-miR-877-5p	-0.819807	0.0239626
TMEM88	hsa-miR-92b-3p	-0.807793	0.0279659
TMOD2	hsa-miR-182-3p	-0.808233	0.0278132
TNF	hsa-miR-149-5p	-0.904576	0.00512888
TNF	hsa-miR-671-5p	-0.821298	0.0234898
TNFSF10	hsa-miR-149-5p	-0.825137	0.0222974
TNFSF10	hsa-miR-514a-3p	-0.955933	0.00076455
TNFSF10	hsa-miR-671-5p	-0.79281	0.0334493
TNIP3	hsa-miR-4443	-0.772787	0.0416407
TNNC1	hsa-miR-323a-3p	-0.855354	0.014116
TNNC1	hsa-miR-656-3p	-0.807071	0.0282176
TNNT3	hsa-miR-196a-5p	-0.90263	0.00538869
TNNT3	hsa-miR-615-3p	-0.777743	0.0395205
TNS1	hsa-miR-4488	-0.808932	0.0275712
TNXB	efu,miR,9277	-0.758098	0.048286
TNXB	hsa-miR-196a-3p	-0.799765	0.0308357
TNXB	hsa-miR-212-3p	-0.831719	0.020334
TPPP3	hsa-miR-196a-3p	-0.810509	0.0270303
TPPP3	hsa-miR-212-3p	-0.8349	0.0194216
TPSAB1	hsa-miR-130b-5p	-0.766742	0.0443098
TPSAB1	hsa-miR-183-5p	-0.785659	0.0362609
TPSAB1	hsa-miR-96-5p	-0.773741	0.0412278
TPSB2	hsa-miR-130b-5p	-0.775913	0.0402962
TPSB2	hsa-miR-449a	-0.781352	0.038015
TPSD1	hsa-miR-183-5p	-0.773892	0.0411629
TREML1	hsa-miR-514a-3p	-0.889652	0.00731468
TRPC4	hsa-miR-615-3p	-0.828028	0.0214225
TSC22D3	hsa-miR-708-5p	-0.918806	0.00345228
TSPAN12	hsa-miR-135b-3p	-0.817447	0.0247215
TSPAN12	hsa-miR-135b-5p	-0.855407	0.0141033
TSPAN12	hsa-miR-182-3p	-0.816746	0.0249497
TSPAN12	hsa-miR-514a-3p	-0.848353	0.0158238
TSPAN12	hsa-miR-95-3p	-0.91437	0.00393367
TSPAN4	hsa-miR-708-5p	-0.829157	0.021086
TSPAN7	hsa-miR-196a-3p	-0.915392	0.00381949
TSPYL2	hsa-miR-449b-5p	-0.776396	0.0400907
TSPYL2	hsa-miR-92b-3p	-0.892807	0.00681492
TTN	hsa-miR-196a-5p	-0.930879	0.00232384
TUBB1	hsa-miR-514a-3p	-0.764732	0.0452179
TYROBP	hsa-miR-149-5p	-0.764332	0.0453994
TYROBP	hsa-miR-514a-3p	-0.957667	0.000692188
UBASH3B	hsa-miR-449b-5p	-0.757629	0.0485071
UBASH3B	hsa-miR-514a-3p	-0.786887	0.035769
UNC45B	hsa-miR-130b-5p	-0.855164	0.0141607
UNC45B	hsa-miR-149-5p	-0.930163	0.00238353
UNC45B	hsa-miR-671-5p	-0.880131	0.00894835
UPK3B	hsa-miR-149-5p	-0.801586	0.0301709
UPK3B	hsa-miR-671-5p	-0.78037	0.0384212
USHBP1	hsa-miR-183-5p	-0.759026	0.0478503
UST	hsa-miR-1254	-0.853695	0.0145106
VEPH1	efu,miR,9277	-0.844386	0.0168413
VEPH1	hsa-miR-449b-5p	-0.765613	0.0448186
VIPR1	hsa-miR-130b-5p	-0.837736	0.0186283
VIPR1	hsa-miR-149-5p	-0.935032	0.00199488
VIPR1	hsa-miR-671-5p	-0.901761	0.00550706
VNN2	hsa-miR-514a-3p	-0.794714	0.0327221
VNN3	hsa-miR-2116-3p	-0.764993	0.0450991
VSIG2	hsa-miR-514a-3p	-0.892218	0.0069067
VSIG4	hsa-miR-135b-3p	-0.798708	0.0312254
VSIG4	hsa-miR-135b-5p	-0.816097	0.0251617
VSIG4	hsa-miR-149-5p	-0.766298	0.0445095
VSIG4	hsa-miR-514a-3p	-0.974984	0.000187558
VSTM4	hsa-miR-196a-3p	-0.894407	0.00656933
WFDC1	hsa-miR-675-3p	-0.785876	0.0361737
WNT11	hsa-miR-130b-5p	-0.766359	0.0444821
WNT11	hsa-miR-149-5p	-0.909355	0.00452268
WNT11	hsa-miR-182-3p	-0.826366	0.0219228
WNT11	hsa-miR-671-5p	-0.954272	0.000837883
WNT2B	hsa-miR-577	-0.755439	0.0495468
WNT2B	hsa-miR-891a-5p	-0.798471	0.0313128
XPNPEP2	hsa-miR-577	-0.826068	0.0220134
ZBTB16	hsa-miR-708-5p	-0.82858	0.0212575
ZEB2	hsa-miR-34b-5p	-0.868989	0.0111057
ZFP36	hsa-miR-708-5p	-0.892382	0.00688112
ZMYM6NB	hsa-miR-135b-5p	-0.808822	0.0276095
ZMYM6NB	hsa-miR-514a-3p	-0.906334	0.0049008
ZNF106	hsa-miR-675-3p	-0.82259	0.0230847

## Sheet: lSCC
Gene ID	miRNA ID	Pearson	P
A2M	hsa-miR-1307-5p	-0.798073	0.0175922
A2M	hsa-miR-3146	-0.771065	0.0250824
A2M	hsa-miR-4488	-0.799472	0.0172486
AAED1	hsa-miR-1278	-0.786821	0.0205128
AAED1	hsa-miR-147b	-0.792418	0.0190251
AAED1	hsa-miR-18a-5p	-0.876026	0.00433166
AAED1	hsa-miR-6758-3p	-0.812415	0.0142673
AARD	hsa-miR-382-3p	-0.823406	0.0120089
AARD	hsa-miR-656-3p	-0.750291	0.0320002
AARD	hsa-miR-889-3p	-0.777081	0.02327
ABCA3	hsa-miR-369-3p	-0.768331	0.0259338
ABCA3	hsa-miR-6087	-0.842791	0.00860408
ABCA3	p-hsa-miR-232	-0.763725	0.0274082
ABCA6	hsa-miR-1269b	-0.764416	0.0271838
ABCA6	hsa-miR-3115	-0.799283	0.0172948
ABCA6	hsa-miR-3149	-0.82189	0.0123059
ABCA6	hsa-miR-577	-0.798787	0.0174164
ABCA6	hsa-miR-578	-0.778968	0.0227188
ABCA6	hsa-miR-675-5p	-0.780056	0.0224049
ABCA6	hsa-miR-7851-3p	-0.762728	0.0277341
ABCA8	hsa-miR-6087	-0.759358	0.0288531
ABCA8	hsa-miR-767-5p	-0.776819	0.0233471
ABCA9	hsa-miR-1269b	-0.786753	0.020531
ABCA9	hsa-miR-196b-5p	-0.785119	0.020979
ABCA9	hsa-miR-3115	-0.792707	0.01895
ABCA9	hsa-miR-3149	-0.830392	0.0106987
ABCA9	hsa-miR-577	-0.845288	0.00821683
ABCA9	hsa-miR-578	-0.813523	0.0140286
ABCA9	hsa-miR-675-3p	-0.856823	0.00657236
ABCA9	hsa-miR-675-5p	-0.876484	0.00428532
ABCB1	hsa-miR-124-3p	-0.815869	0.013531
ABCB1	hsa-miR-548az-5p	-0.832833	0.0102633
ABCB1	hsa-miR-6847-5p	-0.751404	0.0316031
ABCB5	hsa-miR-1278	-0.829865	0.0107943
ABCB5	hsa-miR-345-3p	-0.85864	0.00633428
ABCB5	hsa-miR-4470	-0.765071	0.0269721
ABCB5	hsa-miR-559	-0.778015	0.0229962
ABCB5	hsa-miR-6758-3p	-0.821694	0.0123445
ABCB5	p-hsa-miR-208	-0.840574	0.00895756
ABCC6	hsa-miR-3662	-0.800911	0.0168996
ABCC6	hsa-miR-4417	-0.750419	0.0319544
ABCC6	hsa-miR-6087	-0.919337	0.00123401
ABCC6	p-hsa-miR-232	-0.815979	0.013508
ABCC9	hsa-miR-3146	-0.902401	0.00215742
ABCC9	hsa-miR-675-3p	-0.77442	0.0240612
ABCG1	hsa-miR-3146	-0.941855	0.000470266
ABCG1	hsa-miR-4488	-0.873222	0.00462204
ABCG2	hsa-miR-1197	-0.935263	0.000645761
ABCG2	hsa-miR-127-5p	-0.770045	0.0253978
ABHD2	hsa-miR-3146	-0.842573	0.00863851
ABHD2	hsa-miR-3687	-0.830329	0.0107101
ABHD2	hsa-miR-4488	-0.965271	0.000102009
ABHD2	p-hsa-miR-126	-0.831854	0.0104366
ABHD5	hsa-miR-3146	-0.808915	0.0150387
ABHD5	hsa-miR-3687	-0.835261	0.00984169
ABHD5	hsa-miR-4488	-0.89551	0.00263328
ABHD5	hsa-miR-4746-5p	-0.754544	0.0304989
ABHD5	hsa-miR-5696	-0.794654	0.0184502
ABHD5	p-hsa-miR-232	-0.770068	0.0253909
ACAA2	hsa-miR-675-5p	-0.79195	0.0191466
ACAA2	hsa-miR-6789-3p	-0.766122	0.0266346
ACACB	hsa-miR-1197	-0.775691	0.0236812
ACACB	hsa-miR-196a-3p	-0.802263	0.0165756
ACADL	hsa-miR-127-5p	-0.917226	0.00133127
ACADL	hsa-miR-136-3p	-0.792556	0.0189892
ACADL	hsa-miR-154-3p	-0.808302	0.0151764
ACADL	hsa-miR-31-5p	-0.767629	0.0261551
ACADL	hsa-miR-369-3p	-0.870701	0.00489367
ACADL	hsa-miR-376c-3p	-0.793549	0.0187329
ACADL	hsa-miR-377-3p	-0.896952	0.00252855
ACADL	hsa-miR-382-3p	-0.807571	0.0153416
ACADL	hsa-miR-539-3p	-0.778489	0.0228581
ACADL	hsa-miR-656-3p	-0.845924	0.00812014
ACADL	hsa-miR-665	-0.774619	0.0240015
ACADL	hsa-miR-889-3p	-0.776454	0.023455
ACADSB	hsa-miR-767-5p	-0.755181	0.030278
ACE	hsa-miR-190a-5p	-0.775115	0.0238529
ACE	hsa-miR-3146	-0.853296	0.00705037
ACOXL	hsa-miR-127-5p	-0.755609	0.0301302
ACOXL	hsa-miR-369-3p	-0.774797	0.0239483
ACP5	hsa-miR-1307-5p	-0.916991	0.00134239
ACP5	hsa-miR-3529-3p	-0.753882	0.0307297
ACSF2	hsa-miR-105-5p	-0.83192	0.0104248
ACSF2	hsa-miR-675-5p	-0.78476	0.0210783
ACSF2	hsa-miR-767-5p	-0.882276	0.00372721
ACSL1	hsa-miR-1307-5p	-0.774216	0.0241226
ACSL1	hsa-miR-3529-3p	-0.781277	0.0220555
ACSL4	hsa-miR-376c-3p	-0.817073	0.0132801
ACSL5	hsa-miR-105-3p	-0.751265	0.0316526
ACSL5	hsa-miR-105-5p	-0.777735	0.0230783
ACSL5	hsa-miR-3146	-0.773853	0.0242319
ACSL5	hsa-miR-767-5p	-0.790977	0.0194014
ACSM1	hsa-miR-3129-5p	-0.753197	0.0309696
ACSM1	hsa-miR-615-3p	-0.884055	0.00356574
ACSS2	hsa-miR-6087	-0.897965	0.00245669
ACSS3	hsa-miR-205-5p	-0.777845	0.023046
ACSS3	hsa-miR-301b-5p	-0.754064	0.0306662
ACSS3	hsa-miR-369-3p	-0.832046	0.0104025
ACSS3	hsa-miR-377-3p	-0.832833	0.0102633
ACSS3	hsa-miR-665	-0.787681	0.0202794
ACTN2	hsa-miR-154-3p	-0.805485	0.0158194
ACTN2	hsa-miR-323a-3p	-0.82175	0.0123335
ACTN2	hsa-miR-382-3p	-0.759445	0.0288239
ACTN2	hsa-miR-655-3p	-0.764978	0.0270023
ACTN2	hsa-miR-889-3p	-0.791609	0.0192358
ACVRL1	hsa-miR-105-3p	-0.805647	0.015782
ADAMTS1	hsa-miR-643	-0.769873	0.0254514
ADAMTS1	p-hsa-miR-1	-0.85154	0.00729656
ADAMTS8	hsa-miR-1197	-0.898777	0.00240001
ADAMTS9	hsa-miR-1278	-0.858039	0.00641242
ADAMTS9	hsa-miR-3944-3p	-0.846694	0.00800381
ADAMTS9	hsa-miR-4470	-0.881461	0.00380271
ADAMTSL3	hsa-miR-127-5p	-0.761066	0.0282827
ADAMTSL3	hsa-miR-154-3p	-0.80473	0.0159948
ADAMTSL3	hsa-miR-377-3p	-0.797802	0.0176593
ADAMTSL3	hsa-miR-539-3p	-0.759148	0.0289236
ADAMTSL4	hsa-miR-4488	-0.823391	0.0120117
ADAMTSL4	hsa-miR-675-3p	-0.758541	0.0291284
ADAMTSL4	hsa-miR-767-5p	-0.769629	0.0255274
ADARB1	hsa-miR-1246	-0.925832	0.000964098
ADARB1	hsa-miR-196a-3p	-0.836376	0.0096517
ADARB1	hsa-miR-196a-5p	-0.934362	0.00067262
ADARB1	hsa-miR-196b-5p	-0.837212	0.0095109
ADARB1	hsa-miR-25-5p	-0.828473	0.0110491
ADARB1	hsa-miR-3129-3p	-0.848935	0.00767151
ADARB1	hsa-miR-577	-0.777106	0.0232627
ADARB1	hsa-miR-578	-0.79901	0.0173617
ADCY4	hsa-miR-105-3p	-0.800618	0.0169703
ADCY4	hsa-miR-105-5p	-0.914995	0.00143934
ADCY4	hsa-miR-3115	-0.769448	0.0255838
ADCY4	hsa-miR-578	-0.761475	0.0281471
ADCY4	hsa-miR-675-5p	-0.7561	0.0299609
ADCY4	hsa-miR-767-5p	-0.918264	0.00128285
ADCY9	hsa-miR-665	-0.798864	0.0173975
ADCYAP1	hsa-miR-20a-3p	-0.868565	0.00513159
ADH1B	hsa-miR-6087	-0.85314	0.00707201
ADH1B	p-hsa-miR-232	-0.764242	0.0272404
ADHFE1	hsa-miR-3180-5p	-0.761636	0.0280938
ADHFE1	hsa-miR-3616-5p	-0.75155	0.031551
ADIRF	hsa-miR-105-5p	-0.790027	0.0196521
ADIRF	hsa-miR-1269a	-0.808255	0.015187
ADIRF	hsa-miR-127-5p	-0.802147	0.0166032
ADIRF	hsa-miR-31-5p	-0.800464	0.0170074
ADIRF	hsa-miR-376c-3p	-0.827672	0.0111975
ADIRF	hsa-miR-382-3p	-0.781426	0.0220134
ADIRF	hsa-miR-656-3p	-0.803253	0.0163409
ADIRF	hsa-miR-767-5p	-0.763767	0.0273947
ADPRH	hsa-miR-1276	-0.906127	0.00192518
ADRA1A	hsa-miR-1197	-0.881669	0.00378335
ADRA1A	hsa-miR-127-5p	-0.759421	0.028832
ADRA1A	hsa-miR-154-3p	-0.771697	0.0248878
ADRA1A	hsa-miR-323a-3p	-0.7551	0.030306
ADRA1A	hsa-miR-539-3p	-0.825097	0.0116828
ADRB1	hsa-miR-105-5p	-0.776794	0.0233545
ADRB1	hsa-miR-1246	-0.83882	0.00924361
ADRB1	hsa-miR-196a-5p	-0.851325	0.00732699
ADRB1	hsa-miR-196b-5p	-0.773434	0.0243586
ADRB1	hsa-miR-577	-0.866326	0.00538875
ADRB1	hsa-miR-578	-0.827859	0.0111627
ADRB1	hsa-miR-767-5p	-0.829901	0.0107876
ADRB1	p-hsa-miR-103	-0.815889	0.0135269
ADRB2	hsa-miR-127-5p	-0.876598	0.00427385
ADRB2	hsa-miR-136-3p	-0.934998	0.000653578
ADRB2	hsa-miR-31-3p	-0.902472	0.00215284
ADRB2	hsa-miR-31-5p	-0.893835	0.00275834
ADRB2	hsa-miR-369-3p	-0.921608	0.00113465
ADRB2	hsa-miR-376c-3p	-0.883111	0.00365078
ADRB2	hsa-miR-377-3p	-0.902482	0.00215216
ADRB2	hsa-miR-382-3p	-0.843246	0.00853279
ADRB2	hsa-miR-656-3p	-0.914627	0.00145771
ADRB2	hsa-miR-665	-0.839949	0.00905887
ADRB2	hsa-miR-889-3p	-0.802307	0.0165651
ADTRP	hsa-miR-1197	-0.792751	0.0189386
ADTRP	hsa-miR-1307-5p	-0.798678	0.0174431
ADTRP	hsa-miR-376c-3p	-0.782618	0.021676
AFAP1L1	hsa-miR-21-5p	-0.751253	0.0316566
AFAP1L1	hsa-miR-937-3p	-0.859848	0.00617916
AFAP1L1	p-hsa-miR-137	-0.838539	0.00928998
AFF3	hsa-miR-154-3p	-0.819424	0.0127987
AFF3	hsa-miR-205-5p	-0.805378	0.0158441
AFF3	hsa-miR-301b-5p	-0.833651	0.01012
AFF3	hsa-miR-377-3p	-0.826859	0.0113493
AFF3	hsa-miR-539-3p	-0.769824	0.0254664
AFF3	hsa-miR-665	-0.83458	0.00995881
AGBL1	hsa-miR-127-5p	-0.821869	0.0123099
AGBL1	hsa-miR-154-3p	-0.789359	0.0198293
AGBL1	hsa-miR-323a-3p	-0.794947	0.0183757
AGBL1	hsa-miR-377-3p	-0.788628	0.0200246
AGBL1	hsa-miR-656-3p	-0.759217	0.0289006
AGBL1	hsa-miR-9-3p	-0.79791	0.0176325
AGBL1	hsa-miR-9-5p	-0.770906	0.0251312
AGER	hsa-miR-105-5p	-0.752211	0.0313171
AGER	hsa-miR-767-5p	-0.773823	0.0242411
AGPAT2	hsa-miR-137	-0.798482	0.0174914
AGPAT2	hsa-miR-205-5p	-0.763322	0.0275396
AGPAT2	hsa-miR-3166	-0.81132	0.0145059
AGPAT2	hsa-miR-377-3p	-0.813132	0.0141124
AGPAT2	hsa-miR-889-3p	-0.839444	0.0091412
AGRP	hsa-miR-1197	-0.78988	0.0196909
AGRP	hsa-miR-127-5p	-0.771602	0.0249171
AGTPBP1	p-hsa-miR-104	-0.810447	0.0146979
AGTR1	hsa-miR-615-3p	-0.752258	0.0313005
AGTR2	hsa-miR-127-5p	-0.83481	0.00991909
AGTR2	hsa-miR-136-3p	-0.866726	0.00534224
AGTR2	hsa-miR-3616-5p	-0.766742	0.0264367
AGTR2	hsa-miR-376c-3p	-0.878253	0.00410954
AGTR2	hsa-miR-377-3p	-0.799176	0.0173209
AGTR2	hsa-miR-380-5p	-0.875706	0.00436419
AGTR2	hsa-miR-382-3p	-0.757577	0.0294553
AGTR2	hsa-miR-655-3p	-0.751588	0.0315377
AGTR2	hsa-miR-656-3p	-0.803784	0.0162159
AGTR2	hsa-miR-708-5p	-0.907803	0.00182625
AHCYL2	hsa-miR-127-5p	-0.883236	0.00363947
AHCYL2	hsa-miR-136-3p	-0.791393	0.0192922
AHCYL2	hsa-miR-31-5p	-0.918267	0.00128271
AHCYL2	hsa-miR-369-3p	-0.864253	0.0056342
AHCYL2	hsa-miR-376c-3p	-0.81746	0.0132003
AHCYL2	hsa-miR-377-3p	-0.759754	0.0287203
AHCYL2	hsa-miR-382-3p	-0.844025	0.00841135
AHCYL2	hsa-miR-656-3p	-0.880255	0.00391622
AHCYL2	hsa-miR-889-3p	-0.779899	0.0224499
AIF1	hsa-miR-1304-3p	-0.871763	0.00477803
AIF1	hsa-miR-3127-5p	-0.866459	0.00537332
AIF1	hsa-miR-3691-5p	-0.892747	0.00284163
AIF1	hsa-miR-548o-3p	-0.790585	0.0195046
AIF1	hsa-miR-580-3p	-0.76752	0.0261896
AIF1	hsa-miR-7974	-0.884803	0.00349916
AK1	hsa-miR-127-5p	-0.779382	0.0225992
AK1	hsa-miR-31-5p	-0.855357	0.00676845
AK1	hsa-miR-382-3p	-0.794065	0.0186006
AK1	hsa-miR-656-3p	-0.807993	0.0152461
AKAP12	hsa-miR-200c-5p	-0.862997	0.00578633
AKAP12	hsa-miR-4746-5p	-0.769966	0.0254225
AKAP13	hsa-miR-1246	-0.751923	0.0314188
AKAP13	hsa-miR-196a-3p	-0.804774	0.0159845
AKAP13	hsa-miR-196a-5p	-0.758954	0.0289889
AKAP13	hsa-miR-3687	-0.772387	0.0246768
AKAP13	hsa-miR-4488	-0.846365	0.00805334
AKAP13	hsa-miR-767-5p	-0.777438	0.023165
AKAP13	p-hsa-miR-126	-0.846123	0.00808987
AKAP2	hsa-miR-105-3p	-0.812461	0.0142574
AKAP2	hsa-miR-3146	-0.83512	0.00986584
AKAP2	hsa-miR-767-5p	-0.753799	0.0307586
AKNA	hsa-miR-1914-5p	-0.771444	0.0249656
AKNA	hsa-miR-3146	-0.757609	0.0294446
AKNA	hsa-miR-3529-3p	-0.816486	0.0134021
AKNA	hsa-miR-3687	-0.820775	0.0125271
AKNA	hsa-miR-3691-5p	-0.817555	0.0131805
AKNA	hsa-miR-7111-3p	-0.790729	0.0194667
AKNA	p-hsa-miR-124	-0.76014	0.0285909
AKNA	p-hsa-miR-126	-0.836818	0.00957705
ALAS2	p-hsa-miR-104	-0.764581	0.0271306
ALDH1A2	hsa-miR-1273a	-0.84065	0.00894534
ALDH1A2	hsa-miR-149-5p	-0.792261	0.0190657
ALDH1A2	hsa-miR-200a-5p	-0.845584	0.0081718
ALDH1A2	hsa-miR-203a-3p	-0.852173	0.0072072
ALDH1A2	hsa-miR-205-3p	-0.911105	0.0016412
ALDH1A2	hsa-miR-205-5p	-0.827796	0.0111744
ALDH1A2	hsa-miR-301b-5p	-0.789286	0.0198487
ALDH1A2	hsa-miR-429	-0.898482	0.00242045
ALDH1A2	hsa-miR-4652-5p	-0.883537	0.00361221
ALDH1A2	hsa-miR-6499-5p	-0.847993	0.00781007
ALDH1A2	hsa-miR-651-5p	-0.892251	0.00288012
ALDH1A2	hsa-miR-6510-3p	-0.833739	0.0101047
ALDH1A2	hsa-miR-6512-5p	-0.842512	0.00864812
ALDH1A2	hsa-miR-944	-0.815175	0.013677
ALDH1A3	hsa-miR-1229-3p	-0.844595	0.00832327
ALDH1A3	hsa-miR-203a-3p	-0.755776	0.0300725
ALDH1A3	hsa-miR-301a-3p	-0.885831	0.0034091
ALDH1A3	hsa-miR-33a-5p	-0.836302	0.00966421
ALDH1A3	hsa-miR-3944-3p	-0.913371	0.0015215
ALDH1A3	hsa-miR-4470	-0.893318	0.00279772
ALDH1A3	hsa-miR-4664-3p	-0.77288	0.0245267
ALDH1A3	hsa-miR-643	-0.757177	0.0295918
ALDH1A3	hsa-miR-6847-5p	-0.786313	0.0206511
ALDH1A3	hsa-miR-877-5p	-0.855277	0.0067792
ALDH2	hsa-miR-1197	-0.779956	0.0224336
ALDH2	hsa-miR-1307-5p	-0.880418	0.00390078
ALDH2	hsa-miR-376c-3p	-0.798226	0.0175545
ALDH2	hsa-miR-380-5p	-0.762605	0.0277744
ALDH3A2	hsa-miR-190a-5p	-0.784237	0.0212231
ALDH3A2	p-hsa-miR-137	-0.780343	0.0223225
ALDH3B1	hsa-miR-105-3p	-0.860206	0.00613373
ALDH3B1	hsa-miR-105-5p	-0.864275	0.00563159
ALDH3B1	hsa-miR-767-5p	-0.887528	0.00326366
ALDH3B1	p-hsa-miR-103	-0.776595	0.0234133
ALOX15B	hsa-miR-31-5p	-0.83417	0.0100297
ALOX5	hsa-miR-1197	-0.824553	0.0117871
ALOX5	hsa-miR-3146	-0.758646	0.0290928
ALOX5	hsa-miR-4488	-0.929145	0.000842721
ALOX5	p-hsa-miR-126	-0.852747	0.00712683
ALOX5AP	hsa-miR-1197	-0.802684	0.0164757
ALOX5AP	hsa-miR-767-5p	-0.755145	0.0302906
ALPK3	hsa-miR-105-5p	-0.843823	0.0084427
ALPK3	hsa-miR-1197	-0.82061	0.0125602
ALPK3	hsa-miR-376c-3p	-0.802151	0.0166024
ALPK3	hsa-miR-767-5p	-0.842245	0.00869043
ALPL	hsa-miR-136-3p	-0.784138	0.0212508
ALPL	hsa-miR-31-3p	-0.875502	0.00438496
ALPL	hsa-miR-31-5p	-0.815858	0.0135334
ALPL	hsa-miR-369-3p	-0.859758	0.00619066
ALPL	hsa-miR-376c-3p	-0.77612	0.0235538
ALS2CL	hsa-miR-299-3p	-0.842419	0.00866285
ALS2CL	hsa-miR-323a-3p	-0.791097	0.0193699
ALS2CL	hsa-miR-9-3p	-0.798334	0.017528
ALS2CL	hsa-miR-9-5p	-0.782673	0.0216605
ALS2CL	hsa-miR-943	-0.839897	0.00906719
AMICA1	hsa-miR-105-3p	-0.898475	0.00242095
AMICA1	hsa-miR-105-5p	-0.786305	0.0206532
AMICA1	hsa-miR-767-5p	-0.759989	0.0286414
AMOTL2	hsa-miR-124-3p	-0.774337	0.0240861
AMOTL2	hsa-miR-130b-3p	-0.79977	0.0171761
AMOTL2	hsa-miR-149-5p	-0.8262	0.0114733
AMOTL2	hsa-miR-205-3p	-0.751002	0.031746
AMOTL2	hsa-miR-2277-5p	-0.786921	0.0204854
AMOTL2	hsa-miR-301b-3p	-0.820114	0.0126597
AMOTL2	hsa-miR-301b-5p	-0.808933	0.0150347
AMOTL2	hsa-miR-3180-5p	-0.787572	0.020309
AMOTL2	hsa-miR-3200-3p	-0.773346	0.0243853
AMOTL2	hsa-miR-383-5p	-0.82681	0.0113586
AMOTL2	hsa-miR-4652-5p	-0.829244	0.0109075
AMOTL2	hsa-miR-4661-5p	-0.781581	0.0219692
AMOTL2	hsa-miR-5001-3p	-0.856934	0.00655767
AMOTL2	hsa-miR-651-5p	-0.84367	0.0084666
AMOTL2	hsa-miR-6512-5p	-0.84295	0.00857917
AMOTL2	hsa-miR-671-5p	-0.80195	0.0166502
AMOTL2	hsa-miR-6847-5p	-0.770778	0.0251707
ANGPT1	hsa-miR-1197	-0.783758	0.0213565
ANGPT4	hsa-miR-1197	-0.83519	0.00985379
ANGPT4	hsa-miR-127-5p	-0.783544	0.0214162
ANGPT4	hsa-miR-136-3p	-0.764685	0.0270966
ANGPT4	hsa-miR-299-3p	-0.758836	0.0290289
ANGPT4	hsa-miR-301b-3p	-0.790747	0.0194619
ANGPT4	hsa-miR-323a-3p	-0.811353	0.0144988
ANGPT4	hsa-miR-376c-3p	-0.905962	0.00193512
ANGPT4	hsa-miR-380-5p	-0.911779	0.00160496
ANGPT4	hsa-miR-665	-0.782575	0.0216882
ANGPTL1	hsa-miR-1246	-0.906204	0.00192059
ANGPTL1	hsa-miR-196a-5p	-0.828026	0.0111318
ANGPTL1	hsa-miR-196b-5p	-0.814038	0.0139183
ANGPTL1	hsa-miR-448	-0.933734	0.000691796
ANGPTL1	hsa-miR-577	-0.848547	0.00772844
ANGPTL1	hsa-miR-578	-0.804908	0.0159532
ANGPTL1	hsa-miR-675-3p	-0.785166	0.020966
ANGPTL1	hsa-miR-675-5p	-0.821729	0.0123375
ANGPTL1	hsa-miR-9-3p	-0.883757	0.00359244
ANGPTL1	hsa-miR-9-5p	-0.8474	0.00789818
ANK2	hsa-miR-3187-3p	-0.851355	0.00732273
ANK2	hsa-miR-548o-3p	-0.77147	0.0249577
ANK2	hsa-miR-643	-0.822827	0.0121217
ANK2	hsa-miR-6758-3p	-0.839003	0.0092134
ANK2	p-hsa-miR-1	-0.796161	0.0180688
ANKRD1	hsa-miR-127-5p	-0.80656	0.015572
ANKRD1	hsa-miR-31-3p	-0.764909	0.0270243
ANKRD1	hsa-miR-31-5p	-0.795509	0.0182332
ANKRD1	hsa-miR-369-3p	-0.771091	0.0250741
ANKRD1	hsa-miR-377-3p	-0.830663	0.0106499
ANKRD1	hsa-miR-656-3p	-0.763363	0.0275262
ANKRD13A	p-hsa-miR-103	-0.778121	0.0229654
ANKRD29	hsa-miR-127-5p	-0.917305	0.00132753
ANKRD29	hsa-miR-136-3p	-0.983805	1.04913e-05
ANKRD29	hsa-miR-154-3p	-0.807559	0.0153444
ANKRD29	hsa-miR-299-3p	-0.82131	0.0124206
ANKRD29	hsa-miR-31-5p	-0.810546	0.014676
ANKRD29	hsa-miR-323a-3p	-0.808905	0.015041
ANKRD29	hsa-miR-369-3p	-0.894675	0.00269515
ANKRD29	hsa-miR-376b-3p	-0.867989	0.00519696
ANKRD29	hsa-miR-376c-3p	-0.94766	0.000344528
ANKRD29	hsa-miR-377-3p	-0.844836	0.00828616
ANKRD29	hsa-miR-380-5p	-0.933024	0.000713864
ANKRD29	hsa-miR-382-3p	-0.83357	0.0101341
ANKRD29	hsa-miR-539-3p	-0.777859	0.0230418
ANKRD29	hsa-miR-655-3p	-0.783134	0.021531
ANKRD29	hsa-miR-656-3p	-0.914861	0.00144603
ANKRD29	hsa-miR-665	-0.911287	0.00163137
ANKRD29	hsa-miR-889-3p	-0.831284	0.0105382
ANKRD44	hsa-miR-1246	-0.765049	0.0269794
ANKRD44	hsa-miR-196a-3p	-0.775387	0.0237718
ANKRD44	hsa-miR-196a-5p	-0.805062	0.0159175
ANKRD44	hsa-miR-3687	-0.774057	0.0241704
ANKRD44	hsa-miR-6783-3p	-0.78595	0.0207504
ANKRD44	hsa-miR-767-5p	-0.764576	0.0271321
ANKRD44	p-hsa-miR-103	-0.761033	0.0282934
ANKS1A	hsa-miR-105-3p	-0.763892	0.0273538
ANKS1A	hsa-miR-105-5p	-0.755837	0.0300515
ANKS1A	hsa-miR-767-5p	-0.798648	0.0174506
ANKS1A	p-hsa-miR-103	-0.893603	0.00277597
ANPEP	hsa-miR-301b-3p	-0.77173	0.0248777
ANPEP	hsa-miR-675-3p	-0.800392	0.0170249
ANPEP	hsa-miR-7111-3p	-0.757968	0.0293224
ANPEP	p-hsa-miR-126	-0.892324	0.0028744
ANXA1	hsa-miR-1226-5p	-0.773666	0.0242884
ANXA1	hsa-miR-19a-3p	-0.794999	0.0183625
ANXA1	hsa-miR-4745-3p	-0.816489	0.0134015
ANXA1	hsa-miR-6789-3p	-0.757955	0.0293269
ANXA11	hsa-miR-1307-5p	-0.863511	0.00572371
ANXA11	hsa-miR-5696	-0.947083	0.000355891
ANXA3	hsa-miR-105-5p	-0.832152	0.0103837
ANXA3	hsa-miR-31-5p	-0.77505	0.0238724
ANXA3	hsa-miR-767-5p	-0.842169	0.00870234
ANXA5	hsa-miR-1307-5p	-0.761205	0.0282364
ANXA5	hsa-miR-3187-3p	-0.758888	0.0290113
ANXA5	hsa-miR-643	-0.767633	0.0261539
ANXA6	hsa-miR-6870-3p	-0.803194	0.0163548
ANXA6	hsa-miR-937-3p	-0.944715	0.000405122
ANXA6	hsa-miR-98-3p	-0.792978	0.0188801
ANXA6	p-hsa-miR-124	-0.751733	0.0314862
AOC3	hsa-miR-1197	-0.767241	0.0262783
AOC3	hsa-miR-4488	-0.835957	0.00972277
AOC3	hsa-miR-6087	-0.81844	0.012999
AOC3	p-hsa-miR-103	-0.797885	0.0176387
AOC3	p-hsa-miR-232	-0.810362	0.0147168
AP1S2	hsa-miR-643	-0.832689	0.0102887
AP1S2	p-hsa-miR-1	-0.797056	0.0178447
APBB1	hsa-miR-625-3p	-0.750557	0.031905
APBB1IP	hsa-miR-3146	-0.904174	0.00204479
APBB1IP	hsa-miR-3529-3p	-0.840503	0.00896894
APBB1IP	hsa-miR-3687	-0.758025	0.0293033
APBB1IP	hsa-miR-4488	-0.801403	0.0167811
APBB1IP	hsa-miR-7111-3p	-0.79921	0.0173126
APBB1IP	p-hsa-miR-1	-0.848132	0.00778961
APBB1IP	p-hsa-miR-126	-0.781413	0.022017
APH1B	hsa-miR-105-5p	-0.791065	0.0193781
APH1B	hsa-miR-7111-3p	-0.7699	0.025443
APH1B	hsa-miR-767-5p	-0.786835	0.0205089
APH1B	hsa-miR-940	-0.768494	0.0258824
APH1B	p-hsa-miR-126	-0.972663	5.00338e-05
APLN	hsa-miR-193b-3p	-0.807006	0.0154701
APLNR	hsa-miR-1226-5p	-0.868807	0.00510421
APLNR	hsa-miR-20a-5p	-0.879811	0.00395857
APLNR	hsa-miR-4425	-0.764612	0.0271205
APLP2	hsa-miR-20a-3p	-0.849483	0.00759161
APLP2	hsa-miR-675-3p	-0.858247	0.00638534
APOA1	hsa-miR-2277-5p	-0.751525	0.03156
APOA1	hsa-miR-556-5p	-0.775968	0.0235989
APOA1	hsa-miR-6510-3p	-0.8108	0.0146202
APOA1	hsa-miR-675-5p	-0.760377	0.0285119
APOBR	hsa-miR-3146	-0.788277	0.0201189
APOBR	hsa-miR-4488	-0.82614	0.0114848
APOBR	p-hsa-miR-126	-0.915867	0.00139645
APOC1	hsa-miR-18a-5p	-0.773472	0.0243471
APOC1	hsa-miR-3146	-0.815689	0.0135689
APOD	hsa-miR-3187-3p	-0.797458	0.0177447
APOD	hsa-miR-345-3p	-0.756435	0.0298457
APOD	hsa-miR-556-3p	-0.765756	0.0267518
APOD	hsa-miR-6758-3p	-0.828984	0.0109552
APOLD1	hsa-miR-1307-5p	-0.774283	0.0241023
APOLD1	hsa-miR-147b	-0.816939	0.013308
APOLD1	hsa-miR-643	-0.790536	0.0195174
APOLD1	hsa-miR-6758-3p	-0.864148	0.00564681
AQP1	hsa-miR-31-5p	-0.828317	0.0110779
AQP1	hsa-miR-376c-3p	-0.820575	0.0125672
AQP3	hsa-miR-6870-3p	-0.760633	0.0284266
AQP4	hsa-miR-31-5p	-0.769543	0.0255541
AQP4	hsa-miR-369-3p	-0.756857	0.029701
AQP9	hsa-miR-190a-5p	-0.809014	0.0150164
AQP9	hsa-miR-3146	-0.770511	0.0252534
ARAP1	hsa-miR-105-3p	-0.766731	0.0264403
ARAP1	hsa-miR-105-5p	-0.798333	0.0175282
ARAP1	hsa-miR-3146	-0.792421	0.0190243
ARAP1	hsa-miR-4488	-0.875174	0.0044186
ARAP1	hsa-miR-767-5p	-0.824362	0.0118239
ARAP1	p-hsa-miR-103	-0.848947	0.00766977
ARAP2	hsa-miR-1269a	-0.829285	0.0108999
ARAP2	hsa-miR-196b-5p	-0.812955	0.0141506
ARAP2	hsa-miR-210-3p	-0.828717	0.0110041
ARAP2	hsa-miR-210-5p	-0.818114	0.0130656
ARAP2	hsa-miR-301b-3p	-0.855838	0.00670362
ARAP2	hsa-miR-3115	-0.758644	0.0290936
ARAP2	hsa-miR-577	-0.769501	0.0255672
ARAP2	hsa-miR-671-5p	-0.854331	0.00690787
ARAP2	hsa-miR-675-3p	-0.825863	0.0115371
ARAP2	hsa-miR-675-5p	-0.833346	0.0101734
ARAP2	hsa-miR-9-5p	-0.856124	0.00666537
ARAP3	hsa-miR-183-5p	-0.784827	0.0210595
AREG	hsa-miR-190a-5p	-0.922735	0.00108735
AREG	hsa-miR-374a-3p	-0.855914	0.00669351
AREG	hsa-miR-6789-3p	-0.850352	0.00746609
ARHGAP15	p-hsa-miR-103	-0.788957	0.0199366
ARHGAP18	hsa-miR-1276	-0.942114	0.000464109
ARHGAP18	hsa-miR-625-3p	-0.853328	0.00704601
ARHGAP20	hsa-miR-1197	-0.823825	0.0119275
ARHGAP20	hsa-miR-130b-3p	-0.891013	0.00297766
ARHGAP20	hsa-miR-301b-3p	-0.787862	0.0202306
ARHGAP20	hsa-miR-376c-3p	-0.752602	0.031179
ARHGAP20	hsa-miR-380-5p	-0.833356	0.0101716
ARHGAP20	hsa-miR-665	-0.758557	0.0291232
ARHGAP25	hsa-miR-3529-3p	-0.893406	0.002791
ARHGAP29	hsa-miR-127-5p	-0.784293	0.0212076
ARHGAP29	hsa-miR-136-3p	-0.812521	0.0142444
ARHGAP29	hsa-miR-299-3p	-0.847311	0.00791139
ARHGAP29	hsa-miR-323a-3p	-0.809639	0.0148769
ARHGAP29	hsa-miR-3616-5p	-0.797077	0.0178395
ARHGAP29	hsa-miR-376c-3p	-0.864619	0.00559036
ARHGAP29	hsa-miR-380-5p	-0.929574	0.000827783
ARHGAP29	hsa-miR-655-3p	-0.824582	0.0117817
ARHGAP29	hsa-miR-656-3p	-0.787967	0.0202023
ARHGAP29	hsa-miR-708-5p	-0.777544	0.023134
ARHGAP30	hsa-miR-3146	-0.781879	0.0218847
ARHGAP30	hsa-miR-3529-3p	-0.77947	0.0225735
ARHGAP30	hsa-miR-3687	-0.807107	0.0154471
ARHGAP30	hsa-miR-4488	-0.803824	0.0162066
ARHGAP30	p-hsa-miR-126	-0.866062	0.00541968
ARHGAP31	hsa-miR-105-5p	-0.835981	0.00971868
ARHGAP31	hsa-miR-1197	-0.831687	0.0104664
ARHGAP31	hsa-miR-767-5p	-0.823227	0.0120437
ARHGAP31	p-hsa-miR-103	-0.75929	0.0288759
ARHGAP44	hsa-miR-3146	-0.754507	0.0305118
ARHGAP6	hsa-miR-105-5p	-0.750514	0.0319205
ARHGAP6	hsa-miR-1197	-0.824591	0.0117799
ARHGAP6	hsa-miR-127-5p	-0.803052	0.0163883
ARHGAP6	hsa-miR-323a-3p	-0.761279	0.028212
ARHGAP6	hsa-miR-376c-3p	-0.807233	0.0154184
ARHGAP6	hsa-miR-767-5p	-0.784016	0.0212846
ARHGDIB	hsa-miR-18a-5p	-0.798165	0.0175696
ARHGDIB	hsa-miR-3176	-0.81357	0.0140184
ARHGDIB	hsa-miR-7974	-0.862945	0.00579273
ARHGDIB	p-hsa-miR-121	-0.774402	0.0240667
ARHGEF10	hsa-miR-196a-3p	-0.756455	0.0298388
ARHGEF10	hsa-miR-196a-5p	-0.751821	0.0314551
ARHGEF10	hsa-miR-3129-3p	-0.839519	0.00912893
ARHGEF15	hsa-miR-105-3p	-0.864063	0.00565701
ARHGEF15	hsa-miR-105-5p	-0.838157	0.00935321
ARHGEF15	hsa-miR-767-5p	-0.816214	0.0134589
ARHGEF2	hsa-miR-200c-5p	-0.791228	0.0193354
ARHGEF2	hsa-miR-3146	-0.778205	0.0229407
ARHGEF26	hsa-miR-3152-5p	-0.881157	0.0038311
ARHGEF26	hsa-miR-4684-3p	-0.842359	0.00867226
ARHGEF26	hsa-miR-539-3p	-0.862199	0.00588439
ARHGEF28	hsa-miR-135b-3p	-0.782373	0.0217451
ARHGEF28	hsa-miR-137	-0.771484	0.0249531
ARHGEF28	hsa-miR-149-5p	-0.877441	0.00418962
ARHGEF28	hsa-miR-182-3p	-0.787296	0.0203836
ARHGEF28	hsa-miR-1910-5p	-0.805814	0.0157436
ARHGEF28	hsa-miR-203b-5p	-0.774711	0.023974
ARHGEF28	hsa-miR-3660	-0.903415	0.00209248
ARHGEF28	hsa-miR-383-5p	-0.915461	0.00141631
ARHGEF28	hsa-miR-4713-5p	-0.765618	0.0267962
ARHGEF28	hsa-miR-483-3p	-0.830898	0.0106075
ARHGEF28	hsa-miR-6512-5p	-0.771912	0.0248219
ARHGEF28	hsa-miR-6775-3p	-0.766924	0.0263788
ARHGEF28	hsa-miR-873-3p	-0.828522	0.0110401
ARHGEF3	hsa-miR-105-3p	-0.787799	0.0202477
ARHGEF3	hsa-miR-105-5p	-0.914132	0.00148265
ARHGEF3	hsa-miR-767-5p	-0.917896	0.00129988
ARHGEF3	p-hsa-miR-103	-0.767632	0.0261543
ARHGEF3	p-hsa-miR-126	-0.795943	0.0181236
ARHGEF6	hsa-miR-1276	-0.876966	0.00423695
ARID4A	hsa-miR-1246	-0.970812	6.08141e-05
ARID4A	hsa-miR-196a-5p	-0.930025	0.000812239
ARID4A	hsa-miR-196b-5p	-0.890841	0.00299138
ARID4A	hsa-miR-3129-3p	-0.806157	0.0156646
ARID4A	hsa-miR-448	-0.866058	0.00542013
ARID4A	hsa-miR-577	-0.87983	0.00395678
ARID4A	hsa-miR-578	-0.834103	0.0100414
ARID4A	hsa-miR-9-3p	-0.866325	0.00538891
ARID4A	hsa-miR-9-5p	-0.83535	0.0098264
ARID5A	hsa-miR-1278	-0.812019	0.0143534
ARID5A	hsa-miR-147b	-0.795087	0.0183402
ARID5A	hsa-miR-18a-5p	-0.905026	0.00199203
ARID5A	hsa-miR-548o-3p	-0.782119	0.0218167
ARID5A	hsa-miR-580-3p	-0.770998	0.0251029
ARID5A	hsa-miR-6758-3p	-0.798655	0.0174488
ARL6IP5	hsa-miR-20a-3p	-0.758301	0.0292098
ARL6IP5	hsa-miR-3144-3p	-0.765015	0.0269901
ARL6IP5	hsa-miR-4426	-0.789413	0.019815
ARMCX1	hsa-miR-182-5p	-0.875543	0.00438079
ARMCX1	hsa-miR-183-5p	-0.809761	0.0148499
ARRB1	hsa-miR-105-3p	-0.856023	0.00667883
ARRB1	hsa-miR-105-5p	-0.816456	0.0134084
ARRB1	hsa-miR-3146	-0.770146	0.0253666
ARRB1	hsa-miR-4488	-0.757601	0.0294472
ARRB1	hsa-miR-767-5p	-0.810129	0.0147682
ARRB1	p-hsa-miR-103	-0.777857	0.0230424
ARRB2	hsa-miR-3146	-0.863034	0.0057818
ARRB2	hsa-miR-3687	-0.880947	0.00385082
ARRB2	hsa-miR-4488	-0.799465	0.0172504
ARRB2	hsa-miR-4746-5p	-0.792595	0.0189792
ARRDC2	hsa-miR-1276	-0.815626	0.013582
ARRDC3	hsa-miR-182-5p	-0.759671	0.028748
ARRDC3	hsa-miR-183-5p	-0.815506	0.0136073
ARRDC3	hsa-miR-3180-5p	-0.835277	0.00983883
ARRDC4	hsa-miR-124-3p	-0.805801	0.0157465
ARRDC4	hsa-miR-130b-3p	-0.84505	0.00825327
ARRDC4	hsa-miR-301b-3p	-0.759399	0.0288392
ARRDC4	hsa-miR-3180-5p	-0.752807	0.0311066
ARSD	hsa-miR-1246	-0.827762	0.0111807
ARSD	hsa-miR-196a-5p	-0.845884	0.00812618
ARSD	hsa-miR-3129-3p	-0.898336	0.00243066
ARSD	hsa-miR-556-5p	-0.777874	0.0230375
ASAH1	hsa-miR-3146	-0.844537	0.00833218
ASAH1	hsa-miR-4488	-0.783357	0.0214685
ASAH1	hsa-miR-5696	-0.815223	0.0136669
ASAH1	hsa-miR-6087	-0.76532	0.0268918
ASPA	hsa-miR-105-5p	-0.849873	0.0075351
ASPA	hsa-miR-1246	-0.819426	0.0127984
ASPA	hsa-miR-196a-5p	-0.762246	0.0278924
ASPA	hsa-miR-196b-5p	-0.811263	0.0145185
ASPA	hsa-miR-577	-0.760713	0.0283999
ASPA	hsa-miR-578	-0.779018	0.0227045
ASPA	hsa-miR-767-5p	-0.899582	0.00234468
ASPA	p-hsa-miR-103	-0.842964	0.0085769
ATOH8	hsa-miR-105-3p	-0.760709	0.0284013
ATOH8	hsa-miR-105-5p	-0.795623	0.0182043
ATOH8	hsa-miR-127-5p	-0.809547	0.0148974
ATOH8	hsa-miR-31-5p	-0.808686	0.01509
ATOH8	hsa-miR-376c-3p	-0.772763	0.0245621
ATOH8	hsa-miR-382-3p	-0.757585	0.0294526
ATOH8	hsa-miR-656-3p	-0.763793	0.027386
ATOH8	hsa-miR-767-5p	-0.787234	0.0204006
ATP10A	hsa-miR-1246	-0.794216	0.018562
ATP10A	hsa-miR-1304-5p	-0.765112	0.026959
ATP10A	hsa-miR-3144-3p	-0.780251	0.0223489
ATP11A	hsa-miR-3146	-0.753294	0.0309358
ATP11A	hsa-miR-4488	-0.787405	0.0203541
ATP11A	hsa-miR-6087	-0.899445	0.00235402
ATP11A	p-hsa-miR-232	-0.871563	0.00479967
ATP13A4	hsa-miR-105-3p	-0.772021	0.0247887
ATP13A4	hsa-miR-31-3p	-0.81403	0.01392
ATP13A4	hsa-miR-31-5p	-0.819984	0.0126857
ATP13A4	hsa-miR-369-3p	-0.765428	0.0268573
ATP2C2	hsa-miR-3166	-0.805321	0.0158573
ATP2C2	hsa-miR-452-3p	-0.755766	0.030076
ATP6V0D1	hsa-miR-1307-5p	-0.904991	0.00199416
ATP6V1B2	p-hsa-miR-103	-0.764786	0.0270642
ATP8A1	hsa-miR-369-3p	-0.761572	0.0281149
ATP8A1	hsa-miR-376c-3p	-0.758146	0.0292623
ATP8A1	hsa-miR-665	-0.850116	0.00750005
ATXN7	hsa-miR-3687	-0.918492	0.00127236
ATXN7	hsa-miR-4488	-0.806587	0.0155658
ATXN7	hsa-miR-4746-5p	-0.791335	0.0193074
ATXN7	hsa-miR-675-3p	-0.767488	0.0261997
AVPI1	hsa-miR-299-3p	-0.77936	0.0226056
AVPI1	hsa-miR-5696	-0.807827	0.0152836
AXIN2	hsa-miR-1269a	-0.85611	0.0066672
AXIN2	hsa-miR-376c-3p	-0.760666	0.0284154
AXIN2	hsa-miR-656-3p	-0.755471	0.0301775
AZGP1	hsa-miR-548h-5p	-0.77028	0.025325
B3GNT7	hsa-miR-3146	-0.789815	0.0197082
B3GNT7	hsa-miR-3687	-0.772349	0.0246883
B3GNT7	hsa-miR-4488	-0.882684	0.00368973
B3GNT7	hsa-miR-4746-5p	-0.75141	0.0316008
B3GNT7	hsa-miR-5696	-0.770215	0.025345
B3GNT7	p-hsa-miR-103	-0.797078	0.0178394
B3GNT7	p-hsa-miR-232	-0.887149	0.00329577
B3GNT8	hsa-miR-1269a	-0.83735	0.00948765
B3GNT8	hsa-miR-127-5p	-0.867641	0.00523678
B3GNT8	hsa-miR-299-3p	-0.770071	0.0253898
B3GNT8	hsa-miR-31-5p	-0.801812	0.0166831
B3GNT8	hsa-miR-323a-3p	-0.859901	0.0061725
B3GNT8	hsa-miR-376c-3p	-0.814276	0.0138676
B3GNT8	hsa-miR-382-3p	-0.859758	0.00619067
B3GNT8	hsa-miR-655-3p	-0.771369	0.0249887
B3GNT8	hsa-miR-656-3p	-0.876642	0.00426946
B3GNT8	hsa-miR-9-3p	-0.7806	0.0222488
B3GNT8	hsa-miR-9-5p	-0.782517	0.0217045
BAIAP2,AS1	hsa-miR-301b-5p	-0.867339	0.00527145
BANK1	hsa-miR-3146	-0.880867	0.00385839
BANK1	hsa-miR-4488	-0.849093	0.00764845
BANK1	hsa-miR-5696	-0.765464	0.0268457
BCAM	hsa-miR-1271-3p	-0.77054	0.0252444
BCAM	hsa-miR-190a-5p	-0.808747	0.0150763
BCAM	p-hsa-miR-104	-0.754986	0.0303455
BCL2A1	hsa-miR-18a-5p	-0.832764	0.0102755
BCL2A1	hsa-miR-190a-5p	-0.770334	0.0253081
BDH2	hsa-miR-3129-5p	-0.753258	0.0309483
BDH2	hsa-miR-5582-3p	-0.758594	0.0291105
BDKRB1	hsa-miR-141-5p	-0.815356	0.0136389
BDKRB1	hsa-miR-203a-3p	-0.760137	0.0285919
BDKRB1	hsa-miR-301a-3p	-0.844256	0.00837559
BDKRB1	hsa-miR-33a-5p	-0.837847	0.00940473
BDKRB1	hsa-miR-3944-3p	-0.947952	0.000338871
BDKRB1	hsa-miR-4470	-0.937676	0.000577269
BDKRB1	hsa-miR-877-5p	-0.879414	0.00399669
BEST1	hsa-miR-105-3p	-0.766276	0.0265853
BEX4	hsa-miR-98-3p	-0.796493	0.0179856
BIN2	hsa-miR-3146	-0.845852	0.00813096
BIN2	hsa-miR-3687	-0.767069	0.0263326
BIN2	hsa-miR-4488	-0.751312	0.0316357
BIRC3	hsa-miR-18a-5p	-0.834715	0.00993549
BIRC3	hsa-miR-3662	-0.786731	0.0205372
BIRC3	hsa-miR-4426	-0.755003	0.0303395
BIRC3	hsa-miR-4746-5p	-0.803216	0.0163496
BIRC3	hsa-miR-6857-3p	-0.756626	0.0297802
BIRC3	hsa-miR-7974	-0.778685	0.022801
BIRC3	p-hsa-miR-121	-0.84569	0.0081556
BMP2	hsa-miR-182-3p	-0.765595	0.0268037
BMP2	hsa-miR-193b-3p	-0.903162	0.0021086
BMP2	hsa-miR-193b-5p	-0.841252	0.00884846
BMP2	hsa-miR-96-5p	-0.884033	0.00356765
BMPR2	hsa-miR-1197	-0.792903	0.0188993
BMPR2	hsa-miR-196a-3p	-0.867004	0.00531004
BMPR2	hsa-miR-196a-5p	-0.799462	0.0172509
BMPR2	hsa-miR-196b-5p	-0.793225	0.0188162
BMPR2	p-hsa-miR-126	-0.794769	0.0184209
BMX	hsa-miR-1307-5p	-0.758337	0.0291976
BPI	hsa-miR-31-3p	-0.787027	0.0204566
BPIFB1	hsa-miR-7851-3p	-0.78881	0.0199761
BRE,AS1	hsa-miR-374a-3p	-0.755085	0.0303114
BST1	hsa-miR-1246	-0.757903	0.0293445
BST1	hsa-miR-675-5p	-0.766546	0.0264991
BST1	hsa-miR-6783-3p	-0.867101	0.00529879
BST1	hsa-miR-767-5p	-0.772176	0.0247413
BTBD9	hsa-miR-377-3p	-0.790098	0.0196332
BTD	hsa-miR-20a-3p	-0.80678	0.0155218
BTD	hsa-miR-3662	-0.956634	0.000197312
BTD	hsa-miR-5696	-0.782985	0.0215729
BTG2	hsa-miR-1307-5p	-0.750614	0.0318847
BTK	hsa-miR-105-3p	-0.786366	0.0206366
BTK	hsa-miR-105-5p	-0.834242	0.0100173
BTK	hsa-miR-3146	-0.766553	0.026497
BTK	hsa-miR-4488	-0.872745	0.00467268
BTK	hsa-miR-767-5p	-0.836035	0.0097095
BTK	p-hsa-miR-103	-0.805352	0.0158501
BTK	p-hsa-miR-126	-0.805117	0.0159048
BTN3A3	hsa-miR-3529-3p	-0.792214	0.0190781
BTN3A3	p-hsa-miR-124	-0.82816	0.0111069
BTNL9	hsa-miR-1197	-0.807913	0.0152641
C10orf10	hsa-miR-1276	-0.96755	8.33612e-05
C10orf10	hsa-miR-625-3p	-0.874169	0.00452266
C10orf11	hsa-miR-1269a	-0.907678	0.00183356
C10orf11	hsa-miR-196b-5p	-0.808603	0.0151086
C10orf11	hsa-miR-299-3p	-0.796241	0.0180488
C10orf11	hsa-miR-323a-3p	-0.843116	0.00855303
C10orf11	hsa-miR-376c-3p	-0.759744	0.0287234
C10orf11	hsa-miR-656-3p	-0.766565	0.0264932
C10orf11	hsa-miR-9-3p	-0.754878	0.0303831
C10orf11	hsa-miR-9-5p	-0.838299	0.00932964
C10orf11	hsa-miR-943	-0.757313	0.0295454
C10orf128	hsa-miR-1246	-0.868011	0.00519443
C10orf128	hsa-miR-196a-5p	-0.782307	0.0217636
C10orf128	hsa-miR-767-5p	-0.810305	0.0147292
C10orf128	p-hsa-miR-103	-0.938102	0.000565711
C10orf32	hsa-miR-2682-5p	-0.769969	0.0254214
C10orf32	hsa-miR-4417	-0.875555	0.00437959
C10orf32	hsa-miR-448	-0.755609	0.0301301
C10orf54	hsa-miR-147b	-0.838799	0.009247
C10orf54	hsa-miR-3529-3p	-0.797997	0.0176111
C10orf54	p-hsa-miR-124	-0.760346	0.0285222
C11orf21	hsa-miR-105-5p	-0.849299	0.00761847
C11orf21	hsa-miR-1197	-0.822547	0.0121765
C11orf21	hsa-miR-196a-3p	-0.753445	0.0308826
C11orf21	hsa-miR-196b-5p	-0.765524	0.0268263
C11orf21	hsa-miR-767-5p	-0.850906	0.00738672
C11orf96	hsa-miR-18a-5p	-0.884678	0.00351021
C12orf49	hsa-miR-6087	-0.901821	0.0021951
C12orf49	p-hsa-miR-232	-0.869639	0.00501104
C14orf132	hsa-miR-1249-3p	-0.82577	0.0115548
C14orf132	hsa-miR-130b-5p	-0.828846	0.0109805
C14orf132	hsa-miR-7978	-0.790639	0.0194904
C14orf132	hsa-miR-891a-5p	-0.751376	0.0316128
C16orf54	hsa-miR-18a-5p	-0.77995	0.0224355
C16orf54	hsa-miR-3146	-0.831833	0.0104403
C16orf54	hsa-miR-3687	-0.789348	0.0198324
C16orf54	hsa-miR-4488	-0.811098	0.0145546
C16orf54	p-hsa-miR-1	-0.874554	0.00448261
C16orf89	hsa-miR-127-5p	-0.79383	0.0186606
C16orf89	hsa-miR-31-3p	-0.762211	0.0279039
C16orf89	hsa-miR-31-5p	-0.843352	0.00851611
C16orf89	hsa-miR-369-3p	-0.838406	0.00931186
C16orf89	hsa-miR-376c-3p	-0.750703	0.031853
C16orf89	hsa-miR-656-3p	-0.776925	0.023316
C17orf72	hsa-miR-21-5p	-0.876986	0.004235
C17orf72	p-hsa-miR-137	-0.891271	0.00295712
C1orf116	hsa-miR-127-5p	-0.903	0.00211893
C1orf116	hsa-miR-136-3p	-0.887246	0.00328748
C1orf116	hsa-miR-31-3p	-0.81251	0.0142468
C1orf116	hsa-miR-31-5p	-0.928258	0.000874182
C1orf116	hsa-miR-323a-3p	-0.752963	0.0310519
C1orf116	hsa-miR-369-3p	-0.890704	0.00300228
C1orf116	hsa-miR-376c-3p	-0.919332	0.00123421
C1orf116	hsa-miR-377-3p	-0.774367	0.0240773
C1orf116	hsa-miR-380-5p	-0.766956	0.0263687
C1orf116	hsa-miR-382-3p	-0.835177	0.00985595
C1orf116	hsa-miR-656-3p	-0.903239	0.00210368
C1orf116	hsa-miR-665	-0.790706	0.0194727
C1orf116	hsa-miR-889-3p	-0.762854	0.0276927
C1orf162	hsa-miR-105-5p	-0.777277	0.0232125
C1orf162	hsa-miR-3146	-0.831831	0.0104408
C1orf162	hsa-miR-4488	-0.842713	0.00861639
C1orf162	hsa-miR-5696	-0.809721	0.0148588
C1orf162	hsa-miR-767-5p	-0.817484	0.0131953
C1orf162	p-hsa-miR-103	-0.85135	0.00732345
C1orf168	hsa-miR-1269a	-0.879987	0.00394177
C1orf168	hsa-miR-127-5p	-0.793196	0.0188237
C1orf168	hsa-miR-323a-3p	-0.803817	0.0162082
C1orf168	hsa-miR-382-3p	-0.799021	0.0173589
C1orf168	hsa-miR-615-3p	-0.856543	0.00660952
C1orf168	hsa-miR-656-3p	-0.752344	0.0312699
C1orf168	hsa-miR-9-3p	-0.755847	0.0300479
C1orf173	hsa-miR-3129-5p	-0.76285	0.0276942
C1orf173	hsa-miR-548a-3p	-0.841949	0.00873727
C1orf173	hsa-miR-615-3p	-0.822701	0.0121463
C1orf173	hsa-miR-943	-0.800265	0.0170558
C1orf198	hsa-miR-127-5p	-0.818157	0.0130568
C1orf198	hsa-miR-31-5p	-0.791326	0.0193098
C1orf198	hsa-miR-382-3p	-0.816891	0.013318
C1orf198	hsa-miR-615-3p	-0.752097	0.0313573
C1orf198	hsa-miR-656-3p	-0.775558	0.0237208
C1orf21	hsa-miR-183-3p	-0.768251	0.0259588
C1orf21	hsa-miR-3616-5p	-0.781853	0.021892
C1orf21	hsa-miR-708-5p	-0.923396	0.00106024
C1QA	hsa-miR-5696	-0.784567	0.0211315
C1QA	hsa-miR-7974	-0.768407	0.0259098
C1QA	p-hsa-miR-1	-0.786938	0.0204808
C1QB	hsa-miR-1307-5p	-0.851124	0.00735553
C1QB	hsa-miR-3529-3p	-0.763747	0.027401
C1QB	hsa-miR-5696	-0.818749	0.012936
C1QB	hsa-miR-643	-0.784914	0.0210355
C1QB	p-hsa-miR-1	-0.760429	0.0284943
C1QC	hsa-miR-1307-5p	-0.764193	0.0272562
C1QC	hsa-miR-3127-5p	-0.77894	0.0227269
C1QC	hsa-miR-3529-3p	-0.816911	0.0133138
C1QC	hsa-miR-5696	-0.755863	0.0300425
C1QC	hsa-miR-643	-0.865725	0.00545922
C1QTNF7	hsa-miR-1197	-0.852926	0.00710178
C1QTNF7	hsa-miR-127-5p	-0.905731	0.00194907
C1QTNF7	hsa-miR-154-3p	-0.83914	0.0091909
C1QTNF7	hsa-miR-299-3p	-0.830962	0.010596
C1QTNF7	hsa-miR-323a-3p	-0.943957	0.000421769
C1QTNF7	hsa-miR-376c-3p	-0.811486	0.0144695
C1QTNF7	hsa-miR-380-5p	-0.796896	0.0178848
C1QTNF7	hsa-miR-382-3p	-0.792497	0.0190045
C1QTNF7	hsa-miR-539-3p	-0.808771	0.015071
C1QTNF7	hsa-miR-655-3p	-0.796322	0.0180284
C1QTNF7	hsa-miR-656-3p	-0.810867	0.0146054
C2	hsa-miR-20a-3p	-0.760802	0.0283703
C2	hsa-miR-3146	-0.938401	0.000557661
C2	hsa-miR-3529-3p	-0.760718	0.0283983
C2	hsa-miR-5696	-0.850142	0.00749625
C20orf202	hsa-miR-6087	-0.765064	0.0269744
C2orf73	hsa-miR-548a-3p	-0.868695	0.00511682
C2orf73	hsa-miR-556-5p	-0.799902	0.0171439
C2orf73	hsa-miR-615-3p	-0.757448	0.0294995
C2orf73	hsa-miR-9-3p	-0.774642	0.0239946
C3AR1	hsa-miR-1304-3p	-0.906582	0.00189802
C3AR1	hsa-miR-18a-5p	-0.780023	0.0224143
C3AR1	hsa-miR-1914-5p	-0.80521	0.0158832
C3AR1	hsa-miR-3127-5p	-0.804708	0.0159998
C3AR1	hsa-miR-3187-3p	-0.770405	0.0252862
C3AR1	hsa-miR-3691-5p	-0.924335	0.00102248
C3AR1	hsa-miR-548o-3p	-0.919577	0.00122322
C3AR1	hsa-miR-576-3p	-0.845866	0.00812894
C3AR1	hsa-miR-580-3p	-0.791947	0.0191474
C3AR1	p-hsa-miR-1	-0.779798	0.0224791
C3AR1	p-hsa-miR-208	-0.759815	0.0286998
C3AR1	p-hsa-miR-95	-0.776033	0.0235797
C4BPA	hsa-miR-31-5p	-0.786718	0.0205406
C4BPB	hsa-miR-141-5p	-0.890923	0.0029848
C4BPB	hsa-miR-200c-5p	-0.837997	0.00937981
C4BPB	hsa-miR-20a-3p	-0.759497	0.0288064
C4BPB	hsa-miR-548ab	-0.840487	0.00897156
C4BPB	hsa-miR-6857-3p	-0.898376	0.00242787
C4orf32	hsa-miR-1307-5p	-0.859565	0.00621532
C4orf32	hsa-miR-5696	-0.817777	0.0131349
C5	hsa-miR-136-3p	-0.775368	0.0237774
C5	hsa-miR-31-5p	-0.888318	0.00319728
C5	hsa-miR-369-3p	-0.816795	0.013338
C5	hsa-miR-376b-3p	-0.787724	0.0202678
C5	hsa-miR-376c-3p	-0.754878	0.030383
C5	hsa-miR-656-3p	-0.781713	0.0219319
C5AR1	hsa-miR-1278	-0.837728	0.00942458
C5AR1	hsa-miR-18a-5p	-0.802608	0.0164935
C5AR1	hsa-miR-3529-3p	-0.753868	0.0307345
C5AR1	hsa-miR-643	-0.839245	0.0091737
C5AR1	hsa-miR-6758-3p	-0.811471	0.0144729
C5AR1	hsa-miR-877-5p	-0.770087	0.0253849
C5AR1	p-hsa-miR-1	-0.7958	0.0181598
C7	hsa-miR-3146	-0.863269	0.00575318
C7	hsa-miR-4488	-0.822541	0.0121777
C7	hsa-miR-5696	-0.834033	0.0100536
C7	hsa-miR-6087	-0.824738	0.0117516
C7	p-hsa-miR-232	-0.756152	0.029943
C8B	hsa-miR-1197	-0.968037	7.96948e-05
C8B	hsa-miR-127-5p	-0.790657	0.0194857
C8B	hsa-miR-376c-3p	-0.821076	0.0124672
C8B	hsa-miR-380-5p	-0.781817	0.0219022
C8B	hsa-miR-539-3p	-0.760703	0.0284031
C8orf4	hsa-miR-3662	-0.804376	0.0160773
C8orf4	hsa-miR-448	-0.759551	0.0287881
C8orf4	hsa-miR-6087	-0.847933	0.00781903
CA1	hsa-miR-5582-3p	-0.791785	0.0191897
CA1	p-hsa-miR-104	-0.783986	0.0212929
CA13	hsa-miR-190a-5p	-0.774332	0.0240876
CA13	hsa-miR-301a-5p	-0.753686	0.0307983
CA13	hsa-miR-31-3p	-0.796754	0.0179202
CAB39L	hsa-miR-448	-0.792341	0.0190449
CAB39L	hsa-miR-556-5p	-0.886315	0.0033672
CABLES1	hsa-miR-2682-5p	-0.759282	0.0288785
CABLES1	hsa-miR-4417	-0.897539	0.00248671
CABLES1	hsa-miR-448	-0.848858	0.00768287
CACNA2D2	hsa-miR-127-5p	-0.805144	0.0158984
CACNA2D2	hsa-miR-369-3p	-0.827769	0.0111794
CACNA2D2	hsa-miR-377-3p	-0.754693	0.0304471
CADM1	hsa-miR-193b-3p	-0.76367	0.0274262
CADM1	hsa-miR-377-3p	-0.811567	0.0144519
CADM1	hsa-miR-708-5p	-0.847592	0.00786957
CADM3	hsa-miR-1269b	-0.769869	0.0254526
CADM3	hsa-miR-3128	-0.844468	0.00834281
CADM3	hsa-miR-33a-5p	-0.807191	0.0154281
CADM3	hsa-miR-3620-3p	-0.854338	0.00690697
CADM3	hsa-miR-3944-3p	-0.760303	0.0285366
CADM3	hsa-miR-4664-3p	-0.889753	0.00307908
CADPS2	hsa-miR-376c-3p	-0.774571	0.0240159
CADPS2	hsa-miR-380-5p	-0.806884	0.0154979
CADPS2	hsa-miR-708-5p	-0.799949	0.0171325
CALCOCO1	hsa-miR-1197	-0.920459	0.00118422
CALCOCO1	hsa-miR-127-5p	-0.781046	0.0221214
CALCOCO1	hsa-miR-196b-5p	-0.776804	0.0233517
CALCOCO1	hsa-miR-323a-3p	-0.80806	0.015231
CALCRL	hsa-miR-105-5p	-0.801677	0.0167156
CALCRL	hsa-miR-1269a	-0.872881	0.00465816
CALCRL	hsa-miR-196b-5p	-0.801753	0.0166974
CALCRL	hsa-miR-3115	-0.825264	0.0116511
CALCRL	hsa-miR-577	-0.775092	0.0238598
CALCRL	hsa-miR-578	-0.802786	0.0164514
CALCRL	hsa-miR-767-5p	-0.77434	0.0240852
CAPN2	hsa-miR-105-5p	-0.766616	0.026477
CAPN2	hsa-miR-376c-3p	-0.781953	0.0218637
CAPN2	hsa-miR-767-5p	-0.760868	0.0283484
CAPN3	hsa-miR-105-5p	-0.761114	0.0282668
CAPN3	hsa-miR-3146	-0.904307	0.00203648
CAPN3	hsa-miR-4488	-0.860147	0.00614124
CAPN3	hsa-miR-767-5p	-0.809306	0.0149513
CAPN8,2	hsa-miR-3662	-0.7937	0.018694
CAPN8,2	hsa-miR-448	-0.76515	0.0269468
CAPN8,2	hsa-miR-6087	-0.828885	0.0109733
CAPN8,2	p-hsa-miR-232	-0.772859	0.0245331
CAPN9	hsa-miR-1197	-0.803204	0.0163526
CAPN9	hsa-miR-127-5p	-0.833616	0.0101261
CAPN9	hsa-miR-154-3p	-0.801883	0.0166662
CAPN9	hsa-miR-323a-3p	-0.854534	0.00688018
CAPN9	hsa-miR-539-3p	-0.782759	0.0216364
CAPN9	hsa-miR-6087	-0.81167	0.0144295
CAPZA2	p-hsa-miR-212	-0.787669	0.0202827
CARD6	hsa-miR-31-3p	-0.750517	0.0319194
CARD6	hsa-miR-31-5p	-0.811661	0.0144313
CASP10	hsa-miR-105-3p	-0.833979	0.0100629
CASP10	hsa-miR-190a-5p	-0.80824	0.0151903
CASP10	p-hsa-miR-104	-0.767419	0.0262217
CASS4	hsa-miR-1197	-0.765992	0.0266761
CASS4	hsa-miR-1276	-0.81846	0.0129949
CAT	hsa-miR-105-3p	-0.809919	0.0148148
CAT	hsa-miR-105-5p	-0.838106	0.00936173
CAT	hsa-miR-31-5p	-0.771616	0.0249128
CAT	hsa-miR-767-5p	-0.827621	0.0112068
CAV1	hsa-miR-105-3p	-0.778921	0.0227326
CAV1	hsa-miR-105-5p	-0.828991	0.0109538
CAV1	hsa-miR-767-5p	-0.784093	0.0212631
CAV2	hsa-miR-376c-3p	-0.794412	0.0185119
CBX7	hsa-miR-196a-3p	-0.820695	0.0125432
CBX7	hsa-miR-3182	-0.790797	0.0194487
CCBE1	hsa-miR-105-5p	-0.750423	0.031953
CCBE1	hsa-miR-1269a	-0.763376	0.0275219
CCBE1	hsa-miR-675-3p	-0.786808	0.0205163
CCBE1	hsa-miR-675-5p	-0.804042	0.0161554
CCBE1	hsa-miR-767-5p	-0.780196	0.0223646
CCBE1	hsa-miR-9-3p	-0.753505	0.0308616
CCBE1	hsa-miR-9-5p	-0.795443	0.0182498
CCDC141	hsa-miR-137	-0.810997	0.0145768
CCDC141	hsa-miR-154-3p	-0.81832	0.0130234
CCDC141	hsa-miR-205-5p	-0.840014	0.0090483
CCDC141	hsa-miR-301b-5p	-0.777645	0.0231046
CCDC141	hsa-miR-377-3p	-0.798982	0.0173686
CCDC141	hsa-miR-6510-3p	-0.830455	0.0106874
CCDC141	hsa-miR-665	-0.793859	0.0186532
CCDC68	hsa-miR-6087	-0.770579	0.0252323
CCDC69	hsa-miR-105-3p	-0.82951	0.010859
CCDC69	hsa-miR-105-5p	-0.885375	0.00344882
CCDC69	hsa-miR-3146	-0.818998	0.0128852
CCDC69	hsa-miR-4488	-0.836403	0.00964709
CCDC69	hsa-miR-767-5p	-0.90072	0.00226783
CCDC69	p-hsa-miR-103	-0.78557	0.0208549
CCL14	hsa-miR-1307-5p	-0.767029	0.0263456
CCL14	hsa-miR-3146	-0.7824	0.0217375
CCL14	hsa-miR-4488	-0.769829	0.0254651
CCL17	hsa-miR-1269a	-0.799209	0.0173128
CCL17	hsa-miR-130b-5p	-0.754256	0.0305991
CCL17	hsa-miR-548h-5p	-0.899207	0.00237031
CCL17	hsa-miR-6795-3p	-0.802682	0.016476
CCL2	hsa-miR-1278	-0.803567	0.0162669
CCL2	hsa-miR-200a-5p	-0.760775	0.0283792
CCL2	hsa-miR-374a-3p	-0.770744	0.0251815
CCL20	hsa-miR-937-3p	-0.81511	0.0136908
CCL20	hsa-miR-98-3p	-0.829673	0.0108292
CCL23	hsa-miR-3146	-0.860429	0.00610543
CCL23	hsa-miR-3687	-0.792608	0.0189758
CCL23	hsa-miR-4488	-0.760299	0.0285379
CCL23	hsa-miR-4746-5p	-0.790658	0.0194852
CCL23	hsa-miR-675-3p	-0.847546	0.00787641
CCL23	hsa-miR-675-5p	-0.821913	0.0123012
CCL23	hsa-miR-767-5p	-0.809122	0.0149923
CCL5	hsa-miR-5696	-0.791995	0.0191351
CCM2L	hsa-miR-1197	-0.763563	0.027461
CCND3	hsa-miR-105-3p	-0.848463	0.00774082
CCND3	hsa-miR-105-5p	-0.841322	0.00883736
CCND3	hsa-miR-3146	-0.824671	0.0117646
CCND3	hsa-miR-3529-3p	-0.783647	0.0213875
CCND3	hsa-miR-767-5p	-0.805261	0.0158713
CCPG1	hsa-miR-1197	-0.83471	0.0099364
CCPG1	hsa-miR-196a-3p	-0.769369	0.0256083
CCPG1	hsa-miR-4488	-0.909292	0.00174124
CCPG1	p-hsa-miR-126	-0.828478	0.0110482
CCR1	hsa-miR-18a-5p	-0.836137	0.00969215
CCR4	hsa-miR-3529-3p	-0.793755	0.0186799
CCR4	hsa-miR-3691-5p	-0.784966	0.0210212
CCR4	p-hsa-miR-124	-0.852598	0.0071476
CCRL2	hsa-miR-937-3p	-0.781853	0.021892
CD101	hsa-miR-4684-3p	-0.796213	0.0180559
CD101	hsa-miR-548u	-0.761322	0.0281978
CD151	hsa-miR-2682-5p	-0.759785	0.0287098
CD244	p-hsa-miR-104	-0.846211	0.00807664
CD247	hsa-miR-147b	-0.752334	0.0312737
CD247	p-hsa-miR-124	-0.755496	0.0301689
CD300C	hsa-miR-3146	-0.939275	0.000534617
CD300C	hsa-miR-3687	-0.75967	0.0287483
CD300C	hsa-miR-4488	-0.855704	0.00672166
CD300E	hsa-miR-190a-5p	-0.799463	0.0172509
CD300E	hsa-miR-200c-5p	-0.772533	0.0246321
CD300E	hsa-miR-301a-5p	-0.803202	0.016353
CD300E	hsa-miR-6789-3p	-0.883382	0.00362627
CD300E	hsa-miR-6870-3p	-0.761545	0.0281237
CD300LB	hsa-miR-18a-5p	-0.784444	0.0211657
CD300LB	hsa-miR-3620-3p	-0.799565	0.017226
CD300LB	hsa-miR-877-5p	-0.761274	0.0282135
CD300LF	hsa-miR-3146	-0.854653	0.00686387
CD300LF	hsa-miR-4488	-0.763877	0.0273588
CD300LF	hsa-miR-5696	-0.790681	0.0194793
CD300LG	hsa-miR-1269a	-0.847733	0.00784865
CD300LG	hsa-miR-196b-5p	-0.817585	0.0131745
CD300LG	hsa-miR-3115	-0.776697	0.0233832
CD300LG	hsa-miR-577	-0.777581	0.0231231
CD300LG	hsa-miR-578	-0.816208	0.0134602
CD300LG	hsa-miR-675-3p	-0.753701	0.0307931
CD300LG	hsa-miR-9-5p	-0.788368	0.0200944
CD302	hsa-miR-1197	-0.876658	0.00426782
CD302	hsa-miR-127-5p	-0.785083	0.0209889
CD302	hsa-miR-376c-3p	-0.835314	0.00983259
CD302	hsa-miR-380-5p	-0.784665	0.0211044
CD302	hsa-miR-4488	-0.771873	0.0248341
CD302	hsa-miR-665	-0.804893	0.0159568
CD33	hsa-miR-18a-5p	-0.810988	0.0145787
CD33	hsa-miR-3146	-0.873485	0.00459428
CD33	hsa-miR-3529-3p	-0.768184	0.0259801
CD36	hsa-miR-105-3p	-0.772023	0.0247881
CD36	hsa-miR-31-5p	-0.873023	0.00464315
CD40LG	p-hsa-miR-103	-0.86583	0.00544689
CD40LG	p-hsa-miR-121	-0.797432	0.0177511
CD47	hsa-miR-105-5p	-0.820639	0.0125544
CD47	hsa-miR-31-3p	-0.765225	0.0269227
CD47	hsa-miR-31-5p	-0.776052	0.023574
CD47	hsa-miR-376c-3p	-0.839394	0.0091494
CD47	hsa-miR-767-5p	-0.812912	0.0141599
CD48	hsa-miR-18a-5p	-0.871601	0.00479552
CD52	p-hsa-miR-103	-0.83485	0.00991228
CD52	p-hsa-miR-232	-0.765737	0.026758
CD53	hsa-miR-18a-5p	-0.859014	0.00628599
CD53	hsa-miR-3146	-0.796732	0.0179256
CD53	hsa-miR-3529-3p	-0.753512	0.0308594
CD53	p-hsa-miR-1	-0.783868	0.0213259
CD55	hsa-miR-127-5p	-0.922672	0.00108997
CD55	hsa-miR-136-3p	-0.856227	0.00665167
CD55	hsa-miR-31-3p	-0.817099	0.0132749
CD55	hsa-miR-31-5p	-0.927531	0.000900511
CD55	hsa-miR-369-3p	-0.851355	0.00732269
CD55	hsa-miR-376c-3p	-0.913295	0.00152545
CD55	hsa-miR-377-3p	-0.823751	0.0119419
CD55	hsa-miR-382-3p	-0.853951	0.00695995
CD55	hsa-miR-656-3p	-0.897329	0.00250166
CD58	hsa-miR-943	-0.770379	0.0252944
CD5L	hsa-miR-1197	-0.820443	0.0125937
CD5L	hsa-miR-127-5p	-0.834095	0.0100427
CD5L	hsa-miR-154-3p	-0.811576	0.01445
CD5L	hsa-miR-299-3p	-0.771377	0.0249862
CD5L	hsa-miR-323a-3p	-0.876082	0.00432595
CD5L	hsa-miR-380-5p	-0.761708	0.02807
CD5L	hsa-miR-539-3p	-0.848906	0.00767584
CD5L	hsa-miR-655-3p	-0.797188	0.0178118
CD68	hsa-miR-1307-5p	-0.862366	0.00586371
CD68	hsa-miR-3146	-0.883054	0.00365602
CD68	hsa-miR-3529-3p	-0.752592	0.0311827
CD68	hsa-miR-4488	-0.78766	0.0202852
CD68	hsa-miR-5696	-0.913631	0.00150814
CD69	hsa-miR-3176	-0.793314	0.0187933
CD69	hsa-miR-3662	-0.858794	0.0063144
CD69	p-hsa-miR-121	-0.844506	0.00833699
CD81	hsa-miR-1197	-0.760668	0.0284149
CD81	hsa-miR-1307-5p	-0.803622	0.0162539
CD83	hsa-miR-1278	-0.769113	0.0256884
CD83	hsa-miR-374a-3p	-0.793991	0.0186194
CD83	hsa-miR-98-3p	-0.834731	0.00993265
CD86	hsa-miR-18a-5p	-0.810851	0.014609
CD86	hsa-miR-3127-5p	-0.80007	0.017103
CD86	hsa-miR-3691-5p	-0.757051	0.0296347
CD86	hsa-miR-7974	-0.844684	0.00830957
CD93	hsa-miR-1276	-0.798597	0.017463
CD93	hsa-miR-147b	-0.815357	0.0136387
CD97	hsa-miR-3146	-0.813779	0.0139736
CD97	hsa-miR-3687	-0.790343	0.0195685
CD97	hsa-miR-4488	-0.852247	0.00719677
CD97	hsa-miR-4746-5p	-0.813237	0.01409
CD97	p-hsa-miR-103	-0.807035	0.0154635
CD97	p-hsa-miR-121	-0.751261	0.0316539
CD97	p-hsa-miR-232	-0.867776	0.0052213
CDC14A	hsa-miR-1246	-0.801837	0.0166771
CDC14A	hsa-miR-1304-5p	-0.796734	0.0179253
CDC14A	hsa-miR-196a-5p	-0.774133	0.0241476
CDC14A	hsa-miR-25-5p	-0.827828	0.0111684
CDC14A	hsa-miR-6783-3p	-0.852199	0.00720352
CDC14A	p-hsa-miR-103	-0.822821	0.0121229
CDC42SE2	hsa-miR-3146	-0.77912	0.0226748
CDC42SE2	hsa-miR-3687	-0.813655	0.0140002
CDC42SE2	hsa-miR-4488	-0.822757	0.0121354
CDC42SE2	hsa-miR-5696	-0.818174	0.0130534
CDC42SE2	p-hsa-miR-1	-0.794446	0.0185032
CDH5	hsa-miR-105-3p	-0.796857	0.0178946
CDHR3	hsa-miR-548a-3p	-0.841057	0.00887971
CDHR3	hsa-miR-556-5p	-0.929457	0.000831845
CDHR3	hsa-miR-5582-3p	-0.781496	0.0219933
CDKL2	hsa-miR-127-5p	-0.940902	0.000493398
CDKL2	hsa-miR-136-3p	-0.909316	0.00173986
CDKL2	hsa-miR-154-3p	-0.793589	0.0187226
CDKL2	hsa-miR-31-3p	-0.764879	0.0270342
CDKL2	hsa-miR-31-5p	-0.836709	0.00959541
CDKL2	hsa-miR-323a-3p	-0.784179	0.0212392
CDKL2	hsa-miR-369-3p	-0.884767	0.00350233
CDKL2	hsa-miR-376c-3p	-0.850487	0.00744665
CDKL2	hsa-miR-377-3p	-0.976507	3.18452e-05
CDKL2	hsa-miR-382-3p	-0.926102	0.000953786
CDKL2	hsa-miR-539-3p	-0.75966	0.0287517
CDKL2	hsa-miR-655-3p	-0.770907	0.0251308
CDKL2	hsa-miR-656-3p	-0.958269	0.00017604
CDKL2	hsa-miR-665	-0.788473	0.0200662
CDKL2	hsa-miR-708-5p	-0.813211	0.0140954
CDKL2	hsa-miR-889-3p	-0.89261	0.0028522
CDO1	hsa-miR-127-5p	-0.81093	0.0145916
CDO1	hsa-miR-136-3p	-0.809956	0.0148065
CDO1	hsa-miR-137	-0.825666	0.0115745
CDO1	hsa-miR-154-3p	-0.894075	0.00274016
CDO1	hsa-miR-205-5p	-0.784471	0.0211583
CDO1	hsa-miR-2682-5p	-0.835947	0.00972456
CDO1	hsa-miR-3166	-0.789882	0.0196905
CDO1	hsa-miR-369-3p	-0.873778	0.00456353
CDO1	hsa-miR-376b-3p	-0.810477	0.0146912
CDO1	hsa-miR-377-3p	-0.913277	0.00152638
CDO1	hsa-miR-382-3p	-0.795595	0.0182116
CDO1	hsa-miR-539-3p	-0.772552	0.0246266
CDO1	hsa-miR-656-3p	-0.831969	0.0104162
CDO1	hsa-miR-665	-0.802888	0.0164271
CDO1	hsa-miR-889-3p	-0.921534	0.00113781
CDS2	hsa-miR-1304-5p	-0.822924	0.0121028
CDS2	hsa-miR-196a-3p	-0.775044	0.0238742
CDS2	hsa-miR-3144-3p	-0.820264	0.0126296
CDS2	hsa-miR-3182	-0.809235	0.0149672
CDS2	hsa-miR-3687	-0.839709	0.00909791
CEACAM21	hsa-miR-1197	-0.881703	0.00378016
CEACAM21	hsa-miR-1246	-0.833108	0.0102151
CEACAM21	hsa-miR-196a-3p	-0.825134	0.0116758
CEACAM21	hsa-miR-196a-5p	-0.833193	0.0102002
CEACAM21	hsa-miR-196b-5p	-0.824615	0.0117752
CEACAM21	hsa-miR-767-5p	-0.781831	0.0218984
CEACAM8	hsa-miR-21-5p	-0.839921	0.00906332
CEACAM8	hsa-miR-937-3p	-0.836156	0.00968906
CEACAM8	p-hsa-miR-137	-0.853719	0.00699189
CEBPB	hsa-miR-3529-3p	-0.845804	0.00813833
CEBPB	hsa-miR-6870-3p	-0.762625	0.027768
CEBPB	hsa-miR-937-3p	-0.825803	0.0115485
CEBPB	p-hsa-miR-124	-0.767322	0.0262524
CECR1	hsa-miR-3146	-0.909325	0.00173934
CECR1	hsa-miR-3687	-0.771008	0.0250999
CECR1	hsa-miR-4488	-0.929305	0.000837115
CELF2	hsa-miR-105-5p	-0.814093	0.0139066
CELF2	hsa-miR-3146	-0.853717	0.0069922
CELF2	hsa-miR-4488	-0.902488	0.00215176
CELF2	hsa-miR-767-5p	-0.837687	0.0094314
CELF2	p-hsa-miR-126	-0.810088	0.0147772
CEP112	hsa-miR-1269a	-0.781905	0.0218774
CEP112	hsa-miR-301b-3p	-0.761676	0.0280806
CEP112	hsa-miR-671-5p	-0.763862	0.0273636
CFD	p-hsa-miR-103	-0.797426	0.0177528
CFI	hsa-miR-200c-5p	-0.934453	0.000669889
CFI	hsa-miR-20a-3p	-0.814267	0.0138696
CFI	hsa-miR-4713-5p	-0.877378	0.00419594
CFI	hsa-miR-675-3p	-0.800428	0.0170162
CFL2	hsa-miR-1197	-0.872785	0.0046684
CFL2	hsa-miR-196a-3p	-0.768817	0.0257811
CFP	hsa-miR-105-3p	-0.86558	0.00547632
CFP	hsa-miR-105-5p	-0.893364	0.00279416
CFP	hsa-miR-767-5p	-0.878569	0.00407863
CFTR	hsa-miR-127-5p	-0.859288	0.00625084
CFTR	hsa-miR-136-3p	-0.822004	0.0122833
CFTR	hsa-miR-31-3p	-0.837261	0.00950268
CFTR	hsa-miR-31-5p	-0.839974	0.00905468
CFTR	hsa-miR-369-3p	-0.800377	0.0170286
CFTR	hsa-miR-376c-3p	-0.858626	0.0063361
CFTR	hsa-miR-377-3p	-0.852286	0.00719135
CFTR	hsa-miR-382-3p	-0.813612	0.0140093
CFTR	hsa-miR-656-3p	-0.870579	0.00490703
CFTR	hsa-miR-665	-0.750771	0.0318287
CGNL1	hsa-miR-1197	-0.805036	0.0159234
CGNL1	hsa-miR-196a-3p	-0.764986	0.0269998
CGNL1	hsa-miR-3129-3p	-0.803201	0.0163531
CHIA	hsa-miR-127-5p	-0.828318	0.0110777
CHIA	hsa-miR-136-3p	-0.830602	0.0106609
CHIA	hsa-miR-31-3p	-0.880108	0.00393025
CHIA	hsa-miR-31-5p	-0.955234	0.000216822
CHIA	hsa-miR-369-3p	-0.912412	0.00157144
CHIA	hsa-miR-376c-3p	-0.824225	0.0118503
CHIA	hsa-miR-377-3p	-0.765265	0.0269096
CHIA	hsa-miR-382-3p	-0.782231	0.0217853
CHIA	hsa-miR-656-3p	-0.843146	0.00854834
CHIAP2	hsa-miR-301b-3p	-0.754562	0.0304929
CHIAP2	hsa-miR-31-3p	-0.774901	0.023917
CHIAP2	hsa-miR-376c-3p	-0.812203	0.0143133
CHIT1	hsa-miR-18a-5p	-0.751184	0.0316812
CHIT1	hsa-miR-548o-3p	-0.776941	0.0233111
CHIT1	hsa-miR-580-3p	-0.817567	0.0131781
CHP1	hsa-miR-3146	-0.807326	0.0153974
CHP1	p-hsa-miR-232	-0.802359	0.0165529
CHPT1	hsa-miR-1304-5p	-0.783549	0.021415
CHPT1	hsa-miR-25-5p	-0.791782	0.0191905
CHRDL1	p-hsa-miR-232	-0.792708	0.0189498
CIITA	hsa-miR-3149	-0.773224	0.024422
CIITA	hsa-miR-3182	-0.771243	0.0250273
CIITA	hsa-miR-3687	-0.806593	0.0155644
CIITA	hsa-miR-4488	-0.758925	0.0289989
CIITA	hsa-miR-767-5p	-0.763326	0.0275384
CIITA	p-hsa-miR-126	-0.879675	0.00397165
CIRBP	hsa-miR-1307-5p	-0.844172	0.00838861
CISH	hsa-miR-105-3p	-0.87946	0.00399223
CISH	hsa-miR-105-5p	-0.891629	0.00292886
CISH	hsa-miR-767-5p	-0.877782	0.00415592
CITED2	hsa-miR-6087	-0.944494	0.000409932
CITED2	p-hsa-miR-232	-0.907136	0.00186521
CLDN18	hsa-miR-6087	-0.933308	0.000704976
CLDN18	p-hsa-miR-232	-0.871272	0.00483121
CLDN23	hsa-miR-448	-0.880397	0.00390277
CLDN23	hsa-miR-6087	-0.854081	0.00694217
CLDN23	hsa-miR-9-3p	-0.8704	0.00492667
CLEC12A	hsa-miR-1304-5p	-0.778338	0.0229021
CLEC12A	hsa-miR-3144-3p	-0.791105	0.0193678
CLEC12A	p-hsa-miR-232	-0.782777	0.0216312
CLEC14A	hsa-miR-1307-5p	-0.75559	0.0301366
CLEC1A	hsa-miR-1276	-0.835032	0.00988086
CLEC3B	hsa-miR-105-3p	-0.805447	0.0158282
CLEC3B	hsa-miR-105-5p	-0.833757	0.0101015
CLEC3B	hsa-miR-127-5p	-0.796961	0.0178685
CLEC3B	hsa-miR-31-5p	-0.76	0.0286378
CLEC3B	hsa-miR-376c-3p	-0.790153	0.0196187
CLEC3B	hsa-miR-767-5p	-0.803554	0.0162701
CLEC4D	hsa-miR-3146	-0.80639	0.0156111
CLEC4D	hsa-miR-4488	-0.805313	0.0158594
CLEC4D	p-hsa-miR-103	-0.84588	0.00812679
CLEC4D	p-hsa-miR-232	-0.808702	0.0150864
CLEC4E	hsa-miR-4488	-0.854039	0.00694793
CLEC4E	hsa-miR-6087	-0.764356	0.0272034
CLEC4E	p-hsa-miR-103	-0.911448	0.00162269
CLEC4E	p-hsa-miR-232	-0.884667	0.00351125
CLEC4M	hsa-miR-625-3p	-0.779033	0.0227001
CLIC2	hsa-miR-1307-5p	-0.771985	0.0247996
CLIC5	hsa-miR-127-5p	-0.795362	0.0182703
CLIC5	hsa-miR-369-3p	-0.764522	0.0271495
CLIC5	hsa-miR-6087	-0.803925	0.0161827
CMAHP	hsa-miR-1246	-0.770148	0.0253659
CMAHP	hsa-miR-196a-5p	-0.764477	0.0271642
CMAHP	hsa-miR-6783-3p	-0.830369	0.0107029
CMAHP	hsa-miR-767-5p	-0.816171	0.0134678
CMTM2	hsa-miR-19a-3p	-0.766166	0.0266204
CMTM5	hsa-miR-105-3p	-0.922537	0.00109556
CMTM5	hsa-miR-105-5p	-0.917407	0.00132272
CMTM5	hsa-miR-767-5p	-0.891081	0.00297224
CNN1	hsa-miR-1226-5p	-0.847645	0.00786167
CNN1	hsa-miR-20a-5p	-0.770785	0.0251687
CNN1	hsa-miR-4425	-0.769209	0.0256584
CNN1	hsa-miR-590-3p	-0.768551	0.0258646
CNN1	hsa-miR-98-3p	-0.788292	0.0201148
CNN3	hsa-miR-301a-3p	-0.766219	0.0266036
CNN3	hsa-miR-33a-5p	-0.813242	0.0140888
CNN3	hsa-miR-483-3p	-0.759222	0.0288989
CNN3	hsa-miR-877-3p	-0.931278	0.000770137
CNR1	hsa-miR-136-3p	-0.797694	0.017686
CNR1	hsa-miR-154-3p	-0.750538	0.0319119
CNR1	hsa-miR-3152-5p	-0.75659	0.0297925
CNR1	hsa-miR-3616-5p	-0.845864	0.00812923
CNR1	hsa-miR-376b-3p	-0.786034	0.0207274
CNR1	hsa-miR-380-5p	-0.85795	0.0064241
CNR1	hsa-miR-539-3p	-0.822318	0.0122216
CNR1	hsa-miR-708-3p	-0.821586	0.0123658
CNR1	hsa-miR-708-5p	-0.852422	0.00717223
CNR1	hsa-miR-873-5p	-0.769168	0.0256713
COL21A1	hsa-miR-3152-5p	-0.81098	0.0145806
COL21A1	hsa-miR-3616-5p	-0.854603	0.00687079
COL21A1	hsa-miR-873-5p	-0.801252	0.0168175
COL4A3	hsa-miR-127-5p	-0.770629	0.0252168
COL4A3	hsa-miR-369-3p	-0.757181	0.0295906
COL4A4	hsa-miR-105-3p	-0.751645	0.0315173
COL4A4	hsa-miR-190a-5p	-0.761185	0.0282432
COL4A4	p-hsa-miR-104	-0.78615	0.0206958
COL6A5	hsa-miR-3115	-0.798781	0.0174178
COL6A5	hsa-miR-625-3p	-0.792402	0.0190291
COL6A5	hsa-miR-7851-3p	-0.80037	0.0170303
COL6A6	hsa-miR-625-3p	-0.831649	0.0104732
COLEC12	hsa-miR-1229-3p	-0.751469	0.03158
COLEC12	hsa-miR-183-5p	-0.76984	0.0254616
COLEC12	hsa-miR-3180-5p	-0.785649	0.0208331
CORO1A	p-hsa-miR-124	-0.831059	0.0105786
COTL1	hsa-miR-3529-3p	-0.914276	0.00147538
COTL1	hsa-miR-7111-3p	-0.881231	0.00382421
COTL1	hsa-miR-877-5p	-0.802349	0.0165552
COTL1	p-hsa-miR-124	-0.90642	0.00190766
COX4I2	hsa-miR-105-3p	-0.80434	0.0160857
COX4I2	hsa-miR-31-5p	-0.775436	0.0237572
CPA3	hsa-miR-105-3p	-0.825716	0.011565
CPA3	hsa-miR-105-5p	-0.884359	0.00353857
CPA3	hsa-miR-767-5p	-0.828699	0.0110074
CPA3	p-hsa-miR-126	-0.818762	0.0129331
CPAMD8	hsa-miR-369-3p	-0.781753	0.0219204
CPAMD8	hsa-miR-665	-0.761689	0.0280763
CPB2	hsa-miR-127-5p	-0.838389	0.0093148
CPB2	hsa-miR-377-3p	-0.883506	0.00361506
CPB2	hsa-miR-382-3p	-0.803756	0.0162224
CPB2	hsa-miR-656-3p	-0.764926	0.0270188
CPED1	hsa-miR-130b-3p	-0.874823	0.00445478
CPED1	hsa-miR-3200-3p	-0.784816	0.0210626
CPED1	hsa-miR-4684-3p	-0.791852	0.0191722
CPM	hsa-miR-3146	-0.774222	0.0241208
CPPED1	hsa-miR-1286	-0.85785	0.00643706
CPPED1	hsa-miR-1304-3p	-0.89975	0.00233321
CPPED1	hsa-miR-3691-5p	-0.843692	0.00846315
CPPED1	hsa-miR-576-3p	-0.841444	0.00881775
CPPED1	p-hsa-miR-208	-0.802682	0.016476
CPPED1	p-hsa-miR-95	-0.843563	0.00848322
CPVL	hsa-miR-1278	-0.890693	0.00300317
CPVL	hsa-miR-18a-5p	-0.930439	0.00079818
CR1	hsa-miR-1286	-0.860582	0.00608617
CR1	hsa-miR-1304-3p	-0.80972	0.014859
CR1	hsa-miR-1914-5p	-0.899982	0.00231744
CR1	hsa-miR-3187-3p	-0.786741	0.0205345
CR1	hsa-miR-3620-3p	-0.807161	0.0154349
CR1	hsa-miR-3691-5p	-0.896808	0.00253892
CR1	hsa-miR-3944-3p	-0.872273	0.00472311
CR1	hsa-miR-4470	-0.782201	0.0217936
CR1	hsa-miR-4664-3p	-0.78551	0.0208711
CR1	hsa-miR-548o-3p	-0.752495	0.0312166
CR1	hsa-miR-7111-3p	-0.810342	0.014721
CR1	hsa-miR-877-5p	-0.822698	0.012147
CR1	p-hsa-miR-1	-0.795878	0.0181401
CRBN	hsa-miR-299-3p	-0.886649	0.00333842
CRBN	hsa-miR-323a-3p	-0.924709	0.00100765
CRBN	hsa-miR-382-3p	-0.767338	0.0262475
CRBN	hsa-miR-655-3p	-0.791189	0.0193456
CRBN	hsa-miR-656-3p	-0.760373	0.0285133
CRBN	hsa-miR-889-3p	-0.770696	0.0251962
CRBN	hsa-miR-9-3p	-0.872475	0.00470149
CRBN	hsa-miR-9-5p	-0.807314	0.0154001
CRBN	hsa-miR-943	-0.812639	0.0142189
CREBL2	hsa-miR-3127-5p	-0.797571	0.0177166
CREBL2	hsa-miR-3182	-0.961355	0.000140137
CREBRF	hsa-miR-548a-3p	-0.883803	0.00358826
CREBRF	hsa-miR-556-5p	-0.918894	0.00125401
CREBRF	hsa-miR-6512-5p	-0.783752	0.0213581
CREBRF	hsa-miR-7978	-0.755862	0.0300429
CREBRF	hsa-miR-9-3p	-0.761793	0.028042
CREM	hsa-miR-1278	-0.885318	0.00345383
CREM	hsa-miR-141-5p	-0.811234	0.0145247
CREM	hsa-miR-4470	-0.759614	0.0287672
CREM	hsa-miR-6758-3p	-0.831145	0.0105632
CRIP1	hsa-miR-1246	-0.879015	0.00403525
CRIP1	hsa-miR-196a-5p	-0.796286	0.0180374
CRIP1	hsa-miR-448	-0.793274	0.0188037
CRIP1	hsa-miR-6783-3p	-0.821599	0.0123634
CRIP1	p-hsa-miR-232	-0.826146	0.0114835
CRISPLD2	hsa-miR-1278	-0.755518	0.0301614
CRISPLD2	hsa-miR-147b	-0.773491	0.0243413
CRISPLD2	hsa-miR-18a-5p	-0.887361	0.00327772
CRISPLD2	hsa-miR-3691-5p	-0.784807	0.021065
CRISPLD2	hsa-miR-548o-3p	-0.766163	0.0266216
CRISPLD2	hsa-miR-6758-3p	-0.760896	0.028339
CRISPLD2	p-hsa-miR-1	-0.76199	0.0279768
CRTAC1	hsa-miR-127-5p	-0.845039	0.00825506
CRTAC1	hsa-miR-136-3p	-0.756609	0.0297862
CRTAC1	hsa-miR-154-3p	-0.768127	0.0259979
CRTAC1	hsa-miR-31-5p	-0.771117	0.0250663
CRTAC1	hsa-miR-323a-3p	-0.759411	0.0288354
CRTAC1	hsa-miR-369-3p	-0.846643	0.00801143
CRTAC1	hsa-miR-376c-3p	-0.769112	0.0256888
CRTAC1	hsa-miR-377-3p	-0.788341	0.0201017
CRTAC1	hsa-miR-382-3p	-0.755882	0.030036
CRTAC1	hsa-miR-656-3p	-0.818078	0.013073
CRTAC1	hsa-miR-665	-0.80515	0.0158971
CRTAC1	hsa-miR-889-3p	-0.762095	0.0279421
CRTAM	hsa-miR-4488	-0.826552	0.011407
CRTAM	hsa-miR-5696	-0.781199	0.0220778
CRTAP	hsa-miR-1229-3p	-0.807	0.0154715
CRY2	hsa-miR-675-3p	-0.794777	0.0184189
CRY2	hsa-miR-675-5p	-0.788489	0.020062
CRYL1	hsa-miR-7974	-0.888993	0.00314132
CSF1	hsa-miR-1229-3p	-0.875579	0.00437709
CSF1	hsa-miR-301a-3p	-0.827132	0.0112982
CSF1	hsa-miR-3187-3p	-0.867917	0.00520515
CSF1	hsa-miR-940	-0.755832	0.030053
CSF2RA	hsa-miR-147b	-0.805554	0.0158035
CSF2RA	hsa-miR-3691-5p	-0.793765	0.0186774
CSF2RA	hsa-miR-548o-3p	-0.756643	0.0297746
CSF2RA	hsa-miR-580-3p	-0.79591	0.0181321
CSF2RB	hsa-miR-1914-5p	-0.79717	0.0178163
CSF2RB	hsa-miR-3146	-0.764112	0.0272825
CSF2RB	hsa-miR-3529-3p	-0.866239	0.00539898
CSF2RB	hsa-miR-3691-5p	-0.845061	0.00825171
CSF2RB	hsa-miR-7111-3p	-0.852786	0.00712139
CSF2RB	hsa-miR-877-5p	-0.758855	0.0290226
CSF2RB	p-hsa-miR-1	-0.797501	0.017734
CSF2RB	p-hsa-miR-124	-0.757721	0.0294063
CSF2RB	p-hsa-miR-126	-0.779215	0.0226474
CSF3	hsa-miR-21-5p	-0.7572	0.029584
CSF3	hsa-miR-374a-3p	-0.788074	0.0201735
CSF3	hsa-miR-937-3p	-0.797837	0.0176507
CSF3	hsa-miR-98-3p	-0.800257	0.0170577
CSF3	p-hsa-miR-137	-0.800111	0.017093
CSF3R	hsa-miR-105-3p	-0.878657	0.00407
CSF3R	hsa-miR-105-5p	-0.893192	0.00280737
CSF3R	hsa-miR-767-5p	-0.876264	0.00430753
CSGALNACT1	hsa-miR-1229-3p	-0.917962	0.00129681
CSGALNACT1	hsa-miR-301b-3p	-0.789509	0.0197896
CSGALNACT1	hsa-miR-6847-5p	-0.751542	0.031554
CSGALNACT1	p-hsa-miR-126	-0.758204	0.0292425
CSRNP1	hsa-miR-1307-5p	-0.877297	0.00420393
CST3	hsa-miR-3127-5p	-0.809748	0.0148527
CST6	hsa-miR-105-5p	-0.801942	0.0166522
CST6	hsa-miR-1269a	-0.811067	0.0145615
CST6	hsa-miR-127-5p	-0.779267	0.0226323
CST6	hsa-miR-31-5p	-0.790865	0.0194309
CST6	hsa-miR-382-3p	-0.773775	0.0242553
CST6	hsa-miR-656-3p	-0.782714	0.0216489
CST6	hsa-miR-767-5p	-0.784865	0.0210491
CST7	hsa-miR-147b	-0.797404	0.0177582
CST7	hsa-miR-18a-5p	-0.913939	0.00149242
CTDSPL	hsa-miR-1269a	-0.772141	0.0247521
CTNNAL1	hsa-miR-1269a	-0.96786	8.10093e-05
CTNNAL1	hsa-miR-196b-5p	-0.906605	0.0018966
CTNNAL1	hsa-miR-3115	-0.789104	0.0198975
CTNNAL1	hsa-miR-548h-5p	-0.795025	0.0183557
CTNNAL1	hsa-miR-577	-0.899547	0.00234706
CTNNAL1	hsa-miR-578	-0.91727	0.00132917
CTNNAL1	hsa-miR-615-3p	-0.873376	0.00460585
CTSG	hsa-miR-1289	-0.914556	0.00146124
CTSG	hsa-miR-3620-3p	-0.755279	0.030244
CTSG	hsa-miR-548u	-0.826255	0.011463
CTSG	hsa-miR-760	-0.751174	0.0316848
CTSH	hsa-miR-127-5p	-0.865122	0.00553054
CTSH	hsa-miR-136-3p	-0.83152	0.0104961
CTSH	hsa-miR-31-3p	-0.833648	0.0101206
CTSH	hsa-miR-31-5p	-0.931207	0.000772502
CTSH	hsa-miR-369-3p	-0.880488	0.00389413
CTSH	hsa-miR-376c-3p	-0.868919	0.0050916
CTSH	hsa-miR-377-3p	-0.759158	0.0289204
CTSH	hsa-miR-382-3p	-0.799388	0.0172691
CTSH	hsa-miR-656-3p	-0.863504	0.00572462
CTSS	hsa-miR-3146	-0.870077	0.00496236
CTSS	hsa-miR-4488	-0.811113	0.0145514
CX3CR1	hsa-miR-708-5p	-0.755724	0.0300903
CXCL12	hsa-miR-203b-3p	-0.779904	0.0224487
CXCL12	hsa-miR-3127-5p	-0.750794	0.0318202
CXCL12	p-hsa-miR-212	-0.82486	0.0117283
CXCL16	hsa-miR-1307-5p	-0.849928	0.00752712
CXCL16	hsa-miR-3146	-0.887997	0.0032241
CXCL16	hsa-miR-3529-3p	-0.900718	0.00226796
CXCL16	hsa-miR-5696	-0.806408	0.0156068
CXCL16	hsa-miR-643	-0.839413	0.00914626
CXCL16	hsa-miR-877-5p	-0.752641	0.0311651
CXCL17	hsa-miR-127-5p	-0.756542	0.0298091
CXCL17	hsa-miR-31-3p	-0.853444	0.00702992
CXCL17	hsa-miR-31-5p	-0.825923	0.0115258
CXCL17	hsa-miR-369-3p	-0.784058	0.021273
CXCL17	hsa-miR-376c-3p	-0.770862	0.0251449
CXCL17	hsa-miR-377-3p	-0.752739	0.0311308
CXCL17	hsa-miR-656-3p	-0.781675	0.0219424
CXCL2	hsa-miR-374a-3p	-0.765258	0.0269119
CXCL3	hsa-miR-1278	-0.835906	0.00973142
CXCR1	hsa-miR-21-5p	-0.760958	0.0283185
CXCR1	hsa-miR-98-3p	-0.830253	0.0107239
CXCR2	hsa-miR-21-5p	-0.787253	0.0203953
CXCR2	hsa-miR-98-3p	-0.837935	0.00938999
CXCR4	hsa-miR-1278	-0.750263	0.0320102
CXCR4	hsa-miR-18a-5p	-0.924172	0.00102896
CYB5A	hsa-miR-105-5p	-0.756058	0.0299752
CYB5A	hsa-miR-1269a	-0.834815	0.00991832
CYB5A	hsa-miR-767-5p	-0.751933	0.0314154
CYBB	hsa-miR-18a-5p	-0.800088	0.0170985
CYBB	hsa-miR-3146	-0.780453	0.0222908
CYBB	hsa-miR-3687	-0.801182	0.0168342
CYBB	p-hsa-miR-1	-0.755777	0.030072
CYBRD1	hsa-miR-301b-3p	-0.81492	0.0137309
CYFIP2	hsa-miR-190a-5p	-0.770568	0.0252356
CYFIP2	hsa-miR-301a-5p	-0.870149	0.00495446
CYFIP2	hsa-miR-6870-3p	-0.775199	0.023828
CYFIP2	hsa-miR-877-5p	-0.792272	0.0190629
CYFIP2	hsa-miR-98-3p	-0.805119	0.0159042
CYP27A1	hsa-miR-1197	-0.767069	0.0263328
CYP27A1	hsa-miR-1307-5p	-0.837941	0.00938904
CYP27A1	p-hsa-miR-126	-0.760438	0.0284915
CYP2B7P	hsa-miR-127-5p	-0.861903	0.00592096
CYP2B7P	hsa-miR-136-3p	-0.780459	0.0222893
CYP2B7P	hsa-miR-31-3p	-0.771132	0.0250617
CYP2B7P	hsa-miR-31-5p	-0.866408	0.00537922
CYP2B7P	hsa-miR-369-3p	-0.886642	0.00333903
CYP2B7P	hsa-miR-376c-3p	-0.805225	0.0158796
CYP2B7P	hsa-miR-377-3p	-0.806736	0.0155318
CYP2B7P	hsa-miR-382-3p	-0.762007	0.0279713
CYP2B7P	hsa-miR-656-3p	-0.816278	0.0134455
CYP4B1	hsa-miR-31-5p	-0.767452	0.0262113
CYP4B1	hsa-miR-369-3p	-0.792325	0.0190493
CYP4B1	hsa-miR-6087	-0.750123	0.0320603
CYP4V2	hsa-miR-4488	-0.782125	0.021815
CYP4V2	p-hsa-miR-103	-0.775922	0.0236125
CYSLTR1	hsa-miR-1197	-0.883578	0.00360858
CYSLTR1	hsa-miR-4488	-0.765507	0.026832
CYSLTR1	hsa-miR-767-5p	-0.767072	0.0263317
CYSTM1	hsa-miR-3662	-0.832962	0.0102407
CYTIP	hsa-miR-18a-5p	-0.763636	0.0274374
CYTIP	hsa-miR-3146	-0.774644	0.023994
CYTIP	hsa-miR-4488	-0.785413	0.0208979
CYTIP	p-hsa-miR-1	-0.860583	0.00608599
CYYR1	hsa-miR-1307-5p	-0.758315	0.0292049
CYYR1	hsa-miR-136-3p	-0.861257	0.00600136
CYYR1	hsa-miR-31-3p	-0.776519	0.0234359
CYYR1	hsa-miR-31-5p	-0.783277	0.0214909
CYYR1	hsa-miR-369-3p	-0.837713	0.00942707
CYYR1	hsa-miR-376c-3p	-0.869801	0.00499302
CYYR1	hsa-miR-380-5p	-0.769414	0.0255942
DAAM2	hsa-miR-183-3p	-0.853534	0.00701748
DAAM2	hsa-miR-377-3p	-0.775625	0.023701
DAAM2	hsa-miR-6795-3p	-0.861862	0.00592609
DAAM2	hsa-miR-708-5p	-0.891386	0.00294799
DAB2	hsa-miR-1229-3p	-0.897821	0.0024668
DAB2	hsa-miR-1914-5p	-0.819647	0.0127537
DAB2	hsa-miR-3187-3p	-0.874654	0.00447224
DAB2	hsa-miR-3529-3p	-0.754612	0.0304755
DAB2	hsa-miR-4664-3p	-0.768925	0.0257471
DAB2	hsa-miR-643	-0.811387	0.0144912
DAB2	p-hsa-miR-124	-0.758782	0.0290471
DAPK1	hsa-miR-105-5p	-0.843516	0.00849058
DAPK1	hsa-miR-3146	-0.886894	0.0033175
DAPK1	hsa-miR-675-3p	-0.78705	0.0204505
DAPK1	hsa-miR-675-5p	-0.774266	0.0241074
DAPK1	hsa-miR-767-5p	-0.882852	0.00367435
DAPK2	hsa-miR-6087	-0.750478	0.0319332
DARC	hsa-miR-105-5p	-0.76219	0.0279108
DARC	hsa-miR-1197	-0.826458	0.0114248
DARC	hsa-miR-4488	-0.874623	0.0044754
DARC	hsa-miR-767-5p	-0.763902	0.0273508
DARC	p-hsa-miR-126	-0.860612	0.00608241
DDAH2	hsa-miR-3662	-0.891565	0.00293391
DDAH2	hsa-miR-4426	-0.757099	0.0296183
DDC	hsa-miR-193b-5p	-0.779147	0.0226671
DDC	hsa-miR-377-3p	-0.76554	0.0268214
DDC	hsa-miR-382-3p	-0.773587	0.0243123
DDX3Y	hsa-miR-625-3p	-0.771528	0.0249397
DDX3Y	hsa-miR-760	-0.805062	0.0159175
DDX3Y	hsa-miR-7851-3p	-0.888964	0.00314376
DDX3Y	hsa-miR-942-3p	-0.764226	0.0272456
DENND2A	hsa-miR-105-5p	-0.805612	0.01579
DENND2A	hsa-miR-3115	-0.780258	0.022347
DENND3	hsa-miR-105-3p	-0.778146	0.0229581
DENND3	hsa-miR-105-5p	-0.904192	0.00204361
DENND3	hsa-miR-4488	-0.793682	0.0186986
DENND3	hsa-miR-767-5p	-0.927631	0.000896841
DENND3	p-hsa-miR-126	-0.783545	0.0214161
DENND4C	hsa-miR-1197	-0.801066	0.0168622
DENND4C	hsa-miR-4488	-0.785441	0.0208903
DENND5A	hsa-miR-1197	-0.901095	0.00224289
DENND5A	hsa-miR-196a-3p	-0.895779	0.00261355
DES	hsa-miR-130b-3p	-0.798693	0.0174395
DES	hsa-miR-3200-3p	-0.801502	0.0167574
DES	hsa-miR-671-5p	-0.759154	0.0289215
DGKE	p-hsa-miR-103	-0.796994	0.0178602
DLC1	hsa-miR-1197	-0.845437	0.00819409
DLC1	hsa-miR-4488	-0.82892	0.0109669
DNAH12	hsa-miR-548a-3p	-0.82658	0.0114016
DNAH12	hsa-miR-548h-5p	-0.783806	0.0213432
DNAH12	hsa-miR-615-3p	-0.890582	0.00301206
DNAH6	hsa-miR-548a-3p	-0.849844	0.00753929
DNAH6	hsa-miR-556-5p	-0.895937	0.00260197
DNAH6	hsa-miR-9-3p	-0.781444	0.0220082
DOCK10	hsa-miR-1286	-0.788837	0.0199688
DOCK10	hsa-miR-1304-3p	-0.790553	0.019513
DOCK10	hsa-miR-1914-5p	-0.884232	0.00354984
DOCK10	hsa-miR-3127-5p	-0.832817	0.0102663
DOCK10	hsa-miR-3149	-0.780041	0.0224092
DOCK10	hsa-miR-3182	-0.861749	0.00594
DOCK10	hsa-miR-3187-3p	-0.789252	0.019858
DOCK10	hsa-miR-3687	-0.776131	0.0235507
DOCK10	hsa-miR-3691-5p	-0.898777	0.00239996
DOCK10	p-hsa-miR-126	-0.810662	0.0146505
DOCK11	hsa-miR-1246	-0.821403	0.0124022
DOCK11	hsa-miR-196a-5p	-0.757075	0.0296267
DOCK11	hsa-miR-3146	-0.767889	0.0260732
DOCK11	hsa-miR-3687	-0.800342	0.017037
DOCK11	hsa-miR-4488	-0.912307	0.00157699
DOCK11	hsa-miR-767-5p	-0.793227	0.0188156
DOCK11	p-hsa-miR-103	-0.799584	0.0172212
DOCK2	hsa-miR-3146	-0.813635	0.0140046
DOCK2	hsa-miR-3687	-0.85397	0.00695743
DOCK2	hsa-miR-4488	-0.829496	0.0108614
DOCK2	hsa-miR-767-5p	-0.750358	0.0319763
DOCK2	p-hsa-miR-103	-0.756583	0.0297949
DOCK2	p-hsa-miR-126	-0.830751	0.0106339
DOCK4	hsa-miR-1197	-0.768871	0.0257643
DOCK4	hsa-miR-376c-3p	-0.76831	0.0259404
DOCK4	p-hsa-miR-126	-0.838502	0.00929604
DOCK8	hsa-miR-3146	-0.920488	0.00118297
DOCK8	hsa-miR-3687	-0.861995	0.00590954
DOCK8	hsa-miR-4488	-0.952442	0.000259411
DOCK8	p-hsa-miR-103	-0.762212	0.0279036
DOCK9	hsa-miR-1197	-0.900053	0.00231264
DOK2	hsa-miR-105-5p	-0.789738	0.0197285
DOK2	hsa-miR-3146	-0.817447	0.0132028
DOK2	hsa-miR-4488	-0.842102	0.00871294
DOK2	hsa-miR-767-5p	-0.839612	0.00911371
DOK2	p-hsa-miR-103	-0.912215	0.00158183
DPEP2	hsa-miR-105-3p	-0.85796	0.0064228
DPEP2	hsa-miR-105-5p	-0.838401	0.00931273
DPEP2	hsa-miR-3146	-0.831029	0.010584
DPEP2	hsa-miR-4488	-0.815529	0.0136024
DPEP2	hsa-miR-767-5p	-0.821278	0.012427
DPP4	hsa-miR-190a-5p	-0.770039	0.0253998
DPP4	hsa-miR-6789-3p	-0.780057	0.0224045
DPP6	hsa-miR-3687	-0.846898	0.00797313
DPP6	hsa-miR-4488	-0.814603	0.0137981
DPP6	p-hsa-miR-1	-0.77759	0.0231206
DPP6	p-hsa-miR-126	-0.821353	0.0124121
DPP6	p-hsa-miR-95	-0.789198	0.0198724
DPT	hsa-miR-625-3p	-0.758189	0.0292475
DPYD	hsa-miR-105-5p	-0.824012	0.0118915
DPYD	hsa-miR-1269a	-0.779737	0.0224965
DPYD	hsa-miR-196b-5p	-0.758662	0.0290876
DPYD	hsa-miR-3115	-0.788613	0.0200288
DPYD	hsa-miR-675-3p	-0.899107	0.00237721
DPYD	hsa-miR-675-5p	-0.885195	0.00346467
DPYD	hsa-miR-767-5p	-0.853112	0.00707595
DPYD	hsa-miR-9-5p	-0.789672	0.0197461
DPYS	hsa-miR-203b-3p	-0.842385	0.00866823
DPYS	hsa-miR-301a-3p	-0.76345	0.0274978
DPYS	hsa-miR-3128	-0.785776	0.0207981
DPYS	hsa-miR-345-3p	-0.775368	0.0237776
DPYS	hsa-miR-4664-3p	-0.780733	0.0222108
DPYS	hsa-miR-5001-3p	-0.830826	0.0106204
DPYS	hsa-miR-548u	-0.831876	0.0104327
DPYS	hsa-miR-559	-0.793792	0.0186704
DPYS	p-hsa-miR-38	-0.825829	0.0115436
DPYSL2	hsa-miR-4488	-0.832323	0.0103533
DPYSL2	hsa-miR-5696	-0.773485	0.0243432
DPYSL2	hsa-miR-6087	-0.755139	0.0302925
DRAM1	hsa-miR-448	-0.777844	0.0230462
DRAM1	hsa-miR-9-3p	-0.753657	0.0308085
DSTN	hsa-miR-943	-0.827553	0.0112197
DUOX1	hsa-miR-127-5p	-0.816889	0.0133184
DUOX1	hsa-miR-136-3p	-0.756347	0.0298759
DUOX1	hsa-miR-31-3p	-0.80063	0.0169673
DUOX1	hsa-miR-31-5p	-0.8232	0.012049
DUOX1	hsa-miR-369-3p	-0.77354	0.0243264
DUOX1	hsa-miR-376c-3p	-0.831763	0.0104529
DUOX1	hsa-miR-377-3p	-0.772534	0.024632
DUOX1	hsa-miR-656-3p	-0.76233	0.0278648
DUOXA1	hsa-miR-127-5p	-0.80556	0.015802
DUOXA1	hsa-miR-136-3p	-0.836216	0.00967883
DUOXA1	hsa-miR-31-3p	-0.910029	0.00170009
DUOXA1	hsa-miR-31-5p	-0.880455	0.00389724
DUOXA1	hsa-miR-369-3p	-0.777351	0.0231907
DUOXA1	hsa-miR-376c-3p	-0.896592	0.00255447
DUOXA1	hsa-miR-377-3p	-0.751247	0.0316588
DUOXA1	hsa-miR-382-3p	-0.76164	0.0280925
DUOXA1	hsa-miR-656-3p	-0.83931	0.00916315
DUSP1	hsa-miR-1307-5p	-0.834154	0.0100325
DUSP1	hsa-miR-937-3p	-0.76368	0.0274229
DUSP2	hsa-miR-1278	-0.847114	0.00794082
DUSP2	hsa-miR-141-5p	-0.786927	0.0204839
DUSP2	hsa-miR-18a-5p	-0.78041	0.0223031
DUSP3	hsa-miR-147b	-0.905197	0.00198153
DUSP5	hsa-miR-1278	-0.806389	0.0156112
DUSP5	hsa-miR-141-5p	-0.789459	0.0198028
DUSP5	hsa-miR-3944-3p	-0.760903	0.0283367
DUSP5	hsa-miR-4470	-0.750787	0.0318229
DUSP5	hsa-miR-643	-0.782973	0.0215761
DUSP6	hsa-miR-578	-0.772777	0.0245579
DUSP6	hsa-miR-615-3p	-0.800388	0.0170258
DYSF	hsa-miR-18a-5p	-0.786981	0.0204692
DYSF	hsa-miR-643	-0.825059	0.0116901
DYSF	hsa-miR-6758-3p	-0.767802	0.0261007
DYSF	p-hsa-miR-1	-0.823798	0.0119328
ECEL1P2	hsa-miR-1246	-0.752011	0.0313879
ECEL1P2	hsa-miR-767-5p	-0.751969	0.0314026
ECHDC1	hsa-miR-3662	-0.822789	0.0121291
ECHDC1	hsa-miR-6087	-0.852595	0.00714799
ECSCR	hsa-miR-1276	-0.82976	0.0108134
ECSCR,2	hsa-miR-1276	-0.783053	0.0215538
EDEM1	hsa-miR-1307-5p	-0.797468	0.0177421
EDEM1	hsa-miR-3146	-0.931734	0.000755192
EDEM1	hsa-miR-4488	-0.882392	0.00371651
EDEM1	hsa-miR-5696	-0.837615	0.00944347
EDN1	hsa-miR-1289	-0.828905	0.0109695
EDN1	hsa-miR-625-3p	-0.778916	0.0227341
EDNRB	hsa-miR-105-3p	-0.816615	0.0133752
EFCC1	hsa-miR-1197	-0.885561	0.00343261
EFCC1	hsa-miR-655-3p	-0.764235	0.0272424
EFEMP1	hsa-miR-1229-3p	-0.818218	0.0130443
EFEMP1	hsa-miR-135b-3p	-0.834514	0.00997016
EFEMP1	hsa-miR-182-3p	-0.778658	0.022809
EFEMP1	hsa-miR-203a-3p	-0.81207	0.0143422
EFEMP1	hsa-miR-203b-5p	-0.771898	0.0248263
EFEMP1	hsa-miR-301a-3p	-0.837506	0.0094616
EFEMP1	hsa-miR-3944-3p	-0.787863	0.0202303
EFEMP1	hsa-miR-429	-0.755451	0.0301847
EFEMP1	hsa-miR-4470	-0.794848	0.0184007
EFEMP1	hsa-miR-4713-5p	-0.833499	0.0101466
EFEMP1	hsa-miR-6847-5p	-0.85691	0.00656073
EFHB	hsa-miR-615-3p	-0.935897	0.000627279
EFR3B	hsa-miR-1246	-0.92083	0.00116808
EFR3B	hsa-miR-196a-5p	-0.860709	0.0060702
EFR3B	hsa-miR-6783-3p	-0.778721	0.0227905
EFR3B	p-hsa-miR-103	-0.79269	0.0189546
EFR3B	p-hsa-miR-232	-0.882193	0.00373485
EGFL7	hsa-miR-105-3p	-0.753586	0.0308333
EGR1	hsa-miR-3152-5p	-0.829323	0.010893
EGR1	hsa-miR-539-3p	-0.762044	0.0279592
EGR2	hsa-miR-643	-0.773886	0.024222
EHD1	hsa-miR-3529-3p	-0.798729	0.0174306
EHD1	hsa-miR-6870-3p	-0.79532	0.018281
EHD1	hsa-miR-877-5p	-0.76439	0.0271922
EHD2	hsa-miR-301a-5p	-0.792775	0.0189324
EHD2	hsa-miR-940	-0.793076	0.0188548
EHD4	hsa-miR-6870-3p	-0.798657	0.0174484
EIF4E3	hsa-miR-105-5p	-0.831498	0.0105
EIF4E3	hsa-miR-1197	-0.796628	0.0179518
EIF4E3	hsa-miR-376c-3p	-0.760474	0.0284795
EIF4E3	hsa-miR-767-5p	-0.86396	0.00566949
ELF5	hsa-miR-767-5p	-0.780283	0.0223397
ELF5	hsa-miR-9-3p	-0.794007	0.0186154
ELF5	hsa-miR-9-5p	-0.795172	0.0183186
ELN	hsa-miR-3152-5p	-0.861874	0.00592459
ELTD1	hsa-miR-1307-5p	-0.802028	0.0166316
ELTD1	hsa-miR-147b	-0.777205	0.0232336
EMB	hsa-miR-33a-5p	-0.821677	0.0123479
EMB	hsa-miR-3620-3p	-0.856107	0.00666766
EMB	hsa-miR-4745-3p	-0.836009	0.00971402
EMB	hsa-miR-6870-3p	-0.828756	0.010997
EMB	p-hsa-miR-124	-0.777005	0.0232924
EMCN	hsa-miR-105-3p	-0.766563	0.0264937
EMCN	hsa-miR-105-5p	-0.817418	0.0132089
EMCN	hsa-miR-31-3p	-0.818394	0.0130083
EMCN	hsa-miR-31-5p	-0.815677	0.0135714
EMCN	hsa-miR-376c-3p	-0.75608	0.0299677
EMCN	hsa-miR-767-5p	-0.793569	0.0187278
EMILIN2	hsa-miR-1286	-0.762256	0.0278892
EMILIN2	hsa-miR-1304-3p	-0.775924	0.0236121
EMILIN2	hsa-miR-1914-5p	-0.943405	0.000434155
EMILIN2	hsa-miR-3127-5p	-0.878721	0.0040638
EMILIN2	hsa-miR-3187-3p	-0.912019	0.00159218
EMILIN2	hsa-miR-3529-3p	-0.770719	0.0251891
EMILIN2	hsa-miR-3691-5p	-0.95363	0.000240666
EMILIN2	hsa-miR-4664-3p	-0.821028	0.0124767
EMILIN2	hsa-miR-548o-3p	-0.824338	0.0118284
EMILIN2	hsa-miR-7111-3p	-0.793414	0.0187676
EMILIN2	hsa-miR-877-5p	-0.767602	0.0261636
EMILIN2	p-hsa-miR-124	-0.814231	0.0138773
EMP1	hsa-miR-3944-3p	-0.753526	0.0308545
EMP1	hsa-miR-4470	-0.817498	0.0131923
EMP1	hsa-miR-651-5p	-0.752349	0.0312683
EMP2	hsa-miR-105-3p	-0.786498	0.0206006
EMP2	hsa-miR-105-5p	-0.772621	0.0246055
EMP3	hsa-miR-200c-5p	-0.754916	0.0303697
EMP3	hsa-miR-20a-3p	-0.838248	0.00933812
EMP3	hsa-miR-4426	-0.84699	0.00795942
EMP3	hsa-miR-4746-5p	-0.843171	0.00854445
EMP3	hsa-miR-675-3p	-0.837437	0.0094732
EMP3	hsa-miR-675-5p	-0.799245	0.0173041
EMR1	hsa-miR-105-5p	-0.762317	0.0278691
EMR1	hsa-miR-3529-3p	-0.778541	0.0228429
EMR1	p-hsa-miR-126	-0.824634	0.0117715
EMR3	hsa-miR-1226-5p	-0.750375	0.0319702
EMR3	hsa-miR-20a-5p	-0.854922	0.0068273
EMR3	hsa-miR-590-3p	-0.805181	0.0158898
EMR3	hsa-miR-98-3p	-0.863173	0.00576487
ENG	hsa-miR-3529-3p	-0.768947	0.0257403
ENG	hsa-miR-4488	-0.83085	0.0106162
ENG	p-hsa-miR-126	-0.879779	0.00396164
ENPEP	hsa-miR-147b	-0.818198	0.0130484
ENPEP	hsa-miR-4425	-0.951338	0.000277675
ENPP4	hsa-miR-6087	-0.836558	0.00962094
ENPP4	p-hsa-miR-232	-0.892595	0.00285333
EOGT	hsa-miR-1276	-0.844605	0.00832177
EOGT	hsa-miR-3182	-0.805787	0.0157498
EPAS1	hsa-miR-105-3p	-0.891488	0.00293998
EPAS1	hsa-miR-105-5p	-0.910565	0.00167057
EPAS1	hsa-miR-767-5p	-0.891191	0.00296351
EPAS1	p-hsa-miR-103	-0.78843	0.0200778
EPB41L2	hsa-miR-1304-5p	-0.818932	0.0128987
EPB41L2	hsa-miR-3182	-0.807308	0.0154014
EPB41L3	hsa-miR-203a-3p	-0.814593	0.0138002
EPB41L3	hsa-miR-345-3p	-0.779894	0.0224513
EPB41L3	hsa-miR-4470	-0.771536	0.0249374
EPB41L3	hsa-miR-548az-5p	-0.761704	0.0280712
EPB41L3	hsa-miR-6847-5p	-0.880352	0.003907
EPB41L3	p-hsa-miR-212	-0.772904	0.0245193
EPB41L5	hsa-miR-1246	-0.804431	0.0160643
EPB41L5	hsa-miR-448	-0.835389	0.00981979
EPB41L5	hsa-miR-9-3p	-0.862893	0.00579904
EPS15	hsa-miR-1304-5p	-0.780461	0.0222886
EPS15	hsa-miR-3144-3p	-0.85345	0.00702904
EPS15	hsa-miR-3662	-0.852561	0.00715272
EPS15	hsa-miR-4746-5p	-0.830509	0.0106776
EPS15	hsa-miR-7974	-0.75084	0.0318038
EPS15	p-hsa-miR-103	-0.768219	0.025969
EPS15	p-hsa-miR-121	-0.914223	0.00147802
ERBB4	hsa-miR-154-3p	-0.845715	0.00815183
ERBB4	hsa-miR-2682-5p	-0.844049	0.00840757
ERBB4	hsa-miR-4417	-0.769303	0.0256291
ERBB4	hsa-miR-6499-5p	-0.769582	0.0255421
ERG	hsa-miR-136-3p	-0.837737	0.00942303
ERG	hsa-miR-369-3p	-0.926918	0.000923106
ERG	hsa-miR-377-3p	-0.805373	0.0158454
ERG	hsa-miR-539-3p	-0.816635	0.0133711
ERG	hsa-miR-665	-0.824908	0.0117191
ERICH2	hsa-miR-9-3p	-0.79064	0.01949
ERN1	hsa-miR-3146	-0.914061	0.00148627
ERN1	hsa-miR-3529-3p	-0.794494	0.018491
ERN1	hsa-miR-3687	-0.751068	0.0317226
ERN1	hsa-miR-4488	-0.811429	0.0144822
ERN1	p-hsa-miR-1	-0.834129	0.0100368
ERRFI1	hsa-miR-141-5p	-0.77723	0.0232262
ERRFI1	hsa-miR-3662	-0.813002	0.0141404
ERRFI1	hsa-miR-4426	-0.852506	0.00716043
ERRFI1	hsa-miR-4746-5p	-0.878483	0.00408702
ERRFI1	hsa-miR-6857-3p	-0.928904	0.000851189
ERRFI1	hsa-miR-7974	-0.755612	0.0301289
ESAM	hsa-miR-1307-5p	-0.820713	0.0125396
ESM1	hsa-miR-147b	-0.75856	0.0291221
ETS1	hsa-miR-18a-5p	-0.777758	0.0230713
ETS1	hsa-miR-3127-5p	-0.78218	0.0217995
ETS1	hsa-miR-3691-5p	-0.775785	0.0236534
ETS1	hsa-miR-4426	-0.768554	0.0258637
ETS1	hsa-miR-7974	-0.758169	0.0292544
ETS2	hsa-miR-708-3p	-0.834603	0.00995473
ETV1	hsa-miR-105-5p	-0.809749	0.0148525
ETV1	hsa-miR-1269a	-0.811653	0.0144331
ETV1	hsa-miR-767-5p	-0.770012	0.025408
EVL	hsa-miR-3182	-0.764032	0.0273084
EVL	hsa-miR-3687	-0.829359	0.0108864
EVL	hsa-miR-4488	-0.783337	0.0214742
EVL	p-hsa-miR-126	-0.868802	0.00510483
EXOC3L1	hsa-miR-1276	-0.844452	0.00834523
EXOC3L1	hsa-miR-147b	-0.750366	0.0319734
EXOC6	p-hsa-miR-232	-0.790778	0.0194536
EZH1	hsa-miR-1197	-0.85705	0.00654225
EZH1	hsa-miR-1246	-0.8706	0.00490472
EZH1	hsa-miR-196a-3p	-0.895377	0.00264306
EZH1	hsa-miR-196a-5p	-0.887863	0.0032354
EZH1	hsa-miR-196b-5p	-0.894743	0.00269004
EZH1	hsa-miR-3129-3p	-0.846905	0.00797217
EZH1	hsa-miR-323a-3p	-0.751666	0.0315099
EZR	hsa-miR-3662	-0.947246	0.000352661
F10	p-hsa-miR-103	-0.7631	0.0276122
F11	hsa-miR-127-5p	-0.904882	0.00200086
F11	hsa-miR-136-3p	-0.883593	0.00360715
F11	hsa-miR-154-3p	-0.777912	0.0230265
F11	hsa-miR-299-3p	-0.765923	0.0266984
F11	hsa-miR-31-5p	-0.784506	0.0211486
F11	hsa-miR-323a-3p	-0.860523	0.00609366
F11	hsa-miR-369-3p	-0.81873	0.0129398
F11	hsa-miR-376c-3p	-0.923465	0.00105742
F11	hsa-miR-377-3p	-0.820788	0.0125247
F11	hsa-miR-380-5p	-0.832454	0.0103303
F11	hsa-miR-382-3p	-0.819416	0.0128004
F11	hsa-miR-656-3p	-0.899639	0.0023408
F11	hsa-miR-665	-0.89276	0.00284059
F11	hsa-miR-889-3p	-0.777763	0.0230699
F13A1	hsa-miR-203b-3p	-0.820963	0.0124896
F13A1	hsa-miR-3128	-0.80046	0.0170083
F13A1	hsa-miR-4425	-0.824223	0.0118507
F13A1	hsa-miR-559	-0.764481	0.0271629
F13A1	hsa-miR-942-3p	-0.76985	0.0254584
F8	hsa-miR-323a-3p	-0.756426	0.029849
F8	hsa-miR-376c-3p	-0.762398	0.0278423
FABP4	hsa-miR-136-3p	-0.795858	0.0181452
FABP4	hsa-miR-154-3p	-0.769268	0.0256399
FABP4	hsa-miR-3152-5p	-0.763235	0.0275682
FABP4	hsa-miR-3616-5p	-0.824981	0.011705
FABP4	hsa-miR-380-5p	-0.893237	0.0028039
FABP4	hsa-miR-539-3p	-0.856166	0.00665981
FABP4	hsa-miR-665	-0.760556	0.0284521
FABP4	hsa-miR-708-5p	-0.873711	0.00457056
FAM101B	hsa-miR-1276	-0.753513	0.030859
FAM101B	hsa-miR-147b	-0.786519	0.0205949
FAM101B	hsa-miR-548o-3p	-0.828219	0.0110959
FAM101B	hsa-miR-556-3p	-0.832947	0.0102433
FAM101B	hsa-miR-580-3p	-0.751677	0.0315062
FAM101B	hsa-miR-6758-3p	-0.765783	0.0267433
FAM105A	p-hsa-miR-121	-0.7909	0.0194217
FAM105A	p-hsa-miR-232	-0.784561	0.0211332
FAM107A	hsa-miR-1197	-0.775513	0.0237342
FAM107A	hsa-miR-767-5p	-0.769166	0.0256717
FAM107B	hsa-miR-20a-3p	-0.760176	0.0285789
FAM107B	hsa-miR-3144-3p	-0.815934	0.0135174
FAM107B	hsa-miR-3662	-0.895284	0.00264993
FAM107B	hsa-miR-4426	-0.76621	0.0266064
FAM107B	hsa-miR-4746-5p	-0.799405	0.017265
FAM107B	hsa-miR-5696	-0.808088	0.0152246
FAM107B	p-hsa-miR-121	-0.808612	0.0151066
FAM110D	hsa-miR-190a-5p	-0.772726	0.0245735
FAM110D	hsa-miR-369-3p	-0.783878	0.0213231
FAM129A	hsa-miR-1307-5p	-0.897555	0.00248558
FAM129B	hsa-miR-105-3p	-0.80683	0.0155103
FAM129B	hsa-miR-105-5p	-0.805415	0.0158357
FAM129B	hsa-miR-127-5p	-0.750453	0.0319422
FAM129B	hsa-miR-31-5p	-0.772695	0.0245829
FAM129B	hsa-miR-767-5p	-0.805202	0.0158851
FAM13C	hsa-miR-183-3p	-0.759623	0.028764
FAM13C	hsa-miR-183-5p	-0.787062	0.0204472
FAM149A	hsa-miR-183-5p	-0.759285	0.0288776
FAM155A	hsa-miR-4661-5p	-0.879092	0.00402783
FAM155A	hsa-miR-651-5p	-0.76551	0.026831
FAM162B	hsa-miR-105-3p	-0.752516	0.0312093
FAM167A	hsa-miR-1197	-0.772075	0.024772
FAM167A	hsa-miR-1246	-0.837151	0.00952101
FAM167A	hsa-miR-1269a	-0.854814	0.00684203
FAM167A	hsa-miR-196a-3p	-0.809391	0.0149323
FAM167A	hsa-miR-196a-5p	-0.865398	0.00549777
FAM167A	hsa-miR-196b-5p	-0.936888	0.000599088
FAM167A	hsa-miR-3129-3p	-0.826112	0.0114899
FAM167A	hsa-miR-323a-3p	-0.793479	0.0187507
FAM167A	hsa-miR-577	-0.811632	0.0144378
FAM167A	hsa-miR-578	-0.826574	0.0114028
FAM167A	hsa-miR-615-3p	-0.761776	0.0280474
FAM177A1	hsa-miR-4426	-0.824224	0.0118504
FAM177A1	hsa-miR-578	-0.788111	0.0201637
FAM180A	hsa-miR-203a-3p	-0.75804	0.0292981
FAM180A	hsa-miR-203b-3p	-0.885372	0.00344913
FAM180A	hsa-miR-3128	-0.888199	0.00320725
FAM180A	hsa-miR-3944-3p	-0.789863	0.0196955
FAM180A	hsa-miR-4470	-0.800493	0.0170004
FAM180A	hsa-miR-4664-3p	-0.860212	0.00613293
FAM180A	p-hsa-miR-212	-0.779596	0.0225372
FAM188A	hsa-miR-2682-5p	-0.770799	0.0251642
FAM188A	hsa-miR-6087	-0.766417	0.0265403
FAM3B	hsa-miR-127-5p	-0.825575	0.0115919
FAM3B	hsa-miR-136-3p	-0.780962	0.0221453
FAM3B	hsa-miR-154-3p	-0.786315	0.0206505
FAM3B	hsa-miR-31-5p	-0.784759	0.0210784
FAM3B	hsa-miR-369-3p	-0.920807	0.00116906
FAM3B	hsa-miR-377-3p	-0.842016	0.0087267
FAM3B	hsa-miR-382-3p	-0.753412	0.0308944
FAM3B	hsa-miR-656-3p	-0.80837	0.0151611
FAM3B	hsa-miR-665	-0.795107	0.018335
FAM3B	hsa-miR-889-3p	-0.809994	0.0147981
FAM46B	hsa-miR-196b-5p	-0.787024	0.0204575
FAM46B	hsa-miR-578	-0.774632	0.0239975
FAM46B	p-hsa-miR-103	-0.758524	0.0291343
FAM49A	hsa-miR-3146	-0.807908	0.0152653
FAM49A	hsa-miR-3529-3p	-0.938404	0.00055759
FAM49A	hsa-miR-643	-0.787391	0.020358
FAM49A	hsa-miR-7111-3p	-0.839402	0.00914809
FAM49A	hsa-miR-877-5p	-0.833355	0.0101717
FAM49A	p-hsa-miR-1	-0.765625	0.0267939
FAM49A	p-hsa-miR-126	-0.815059	0.0137017
FAM65B	hsa-miR-105-3p	-0.840551	0.00896127
FAM65B	hsa-miR-105-5p	-0.854488	0.0068864
FAM65B	hsa-miR-767-5p	-0.845105	0.00824485
FAM78A	hsa-miR-3691-5p	-0.75847	0.0291525
FAM78A	p-hsa-miR-124	-0.820989	0.0124845
FAM84B	hsa-miR-1293	-0.873489	0.00459391
FAM84B	hsa-miR-3166	-0.75923	0.0288963
FAM84B	hsa-miR-452-3p	-0.866004	0.00542641
FAM84B	hsa-miR-6789-3p	-0.788424	0.0200795
FAR2	hsa-miR-708-5p	-0.827012	0.0113206
FAT3	hsa-miR-130b-5p	-0.868551	0.00513308
FAT3	hsa-miR-2277-5p	-0.773709	0.0242755
FAT3	hsa-miR-323a-3p	-0.764013	0.0273146
FAT3	hsa-miR-548h-5p	-0.757522	0.0294743
FAT3	hsa-miR-6512-5p	-0.79299	0.0188769
FAT3	hsa-miR-671-5p	-0.869784	0.00499493
FAT3	hsa-miR-6795-3p	-0.847214	0.00792594
FAT4	hsa-miR-130b-3p	-0.798776	0.0174191
FAT4	hsa-miR-671-5p	-0.761521	0.0281318
FAXDC2	hsa-miR-1246	-0.81816	0.0130562
FAXDC2	hsa-miR-196a-5p	-0.785533	0.020865
FAXDC2	hsa-miR-25-5p	-0.887702	0.00324891
FBLN5	hsa-miR-4684-3p	-0.762384	0.0278472
FBLN5	hsa-miR-708-5p	-0.805023	0.0159265
FBP1	p-hsa-miR-103	-0.751564	0.0315462
FBP1	p-hsa-miR-104	-0.793947	0.0186307
FBXL5	hsa-miR-105-5p	-0.813546	0.0140236
FBXL5	hsa-miR-1269a	-0.761087	0.0282755
FBXL5	hsa-miR-767-5p	-0.81174	0.0144142
FBXO33	hsa-miR-1304-5p	-0.868304	0.00516116
FBXO33	hsa-miR-3144-3p	-0.810006	0.0147955
FBXO33	hsa-miR-4746-5p	-0.818316	0.0130243
FBXO33	hsa-miR-6783-3p	-0.762708	0.0277408
FCAR	hsa-miR-190a-5p	-0.816079	0.0134871
FCAR	hsa-miR-6789-3p	-0.817423	0.0132079
[truncated: 4,213 more rows]
